# Supplementary material for: Dimethyl 4,4′-(diazenedi­yl)dibenzoate at 100 K
Source: Acta Crystallogr Sect E Struct Rep Online. 2013 Oct 5;69(Pt 11):o1607. doi: 10.1107/S1600536813026846 (PMC3884283; doi:10.1107/S1600536813026846)
Supplement: Supplementary file 1 [file e-69-o1607-sup1.cif]

##############################################################################
#                                                                            #
# This CIF contains the data in a paper accepted for publication in          #
# Acta Crystallographica Section E. It conforms to the requirements of       #
# Notes for Authors for Acta Crystallographica Section E, and has been       #
# peer reviewed under the auspices of the IUCr Commission on Journals.       #
#                                                                            #
# Full details of the Crystallographic Information File format               #
# are given in the paper "The Crystallographic Information File (CIF):       #
# a New Standard Archive File for Crystallography" by S. R. Hall, F. H.      #
# Allen and I. D. Brown [Acta Cryst. (1991), A47, 655-685].                  #
#                                                                            #
# The current version of the core CIF dictionary is obtainable from          #
# ftp://ftp.iucr.org/pub/cif_core.dic.                                       #
#                                                                            #
# Software is freely available for graphical display of the structure(s)     #
# in this CIF. For information consult the CIF software page                 #
# http://www.iucr.org/resources/cif/software.                                #
#                                                                            #
# This file may be used for bona fide research purposes within the           #
# scientific community so long as proper attribution is given to the journal # 
# article from which it was obtained.                                        #
#                                                                            #
##############################################################################
data_global
_audit_creation_method     SHELXL-97
_journal_date_recd_electronic     2013-09-20
_journal_date_accepted     2013-09-30
_journal_name_full     'Acta Crystallographica, Section E'
_journal_year     2013
_journal_volume     69
_journal_issue     11
_journal_page_first     o1607
_journal_page_last     o1607
_journal_paper_category     QO
_journal_paper_doi     10.1107/S1600536813026846
_journal_coeditor_code     FK2074
_publ_contact_author_name     'Krzysztof Ejsmont'
_publ_contact_author_address
; Faculty of Chemistry
  University of Opole
  Oleska 48
  45-052 Opole
  Poland
;
_publ_contact_author_email     eismont@uni.opole.pl
_publ_section_title
;
Dimethyl 4,4'-(diazenediyl)dibenzoate at 100 K
;
loop_
    _publ_author_name
    _publ_author_address
    'Gajda, Katarzyna'
; Faculty of Chemistry
  University of Opole
  Oleska 48
  45-052 Opole
  Poland
;
    'Zarychta, Bartosz'
; Faculty of Chemistry
  University of Opole
  Oleska 48
  45-052 Opole
  Poland
;
    'Doma\'nski, Andrzej A.'
; Faculty of Chemistry
  University of Opole
  Oleska 48
  45-052 Opole
  Poland
;
    'Ejsmont, Krzysztof'
; Faculty of Chemistry
  University of Opole
  Oleska 48
  45-052 Opole
  Poland
;
data_I
_audit_creation_method     SHELXL-97
_database_code_depnum_ccdc_archive     'CCDC 963806'
_chemical_name_systematic
;
Dimethyl 4,4'-(diazenediyl)dibenzoate
;
_chemical_name_common     ?
_chemical_formula_moiety     'C16 H14 N2 O4'
_chemical_formula_sum     'C16 H14 N2 O4'
_chemical_formula_iupac     'C16 H14 N2 O4'
_chemical_formula_weight     298.29
_chemical_melting_point     ?
_symmetry_cell_setting     triclinic
_symmetry_space_group_name_H-M     'P -1'
_symmetry_space_group_name_Hall     '-P 1'
loop_
    _symmetry_equiv_pos_as_xyz
    'x, y, z'
    '-x, -y, -z'
_cell_length_a     3.8146(8)
_cell_length_b     11.2571(18)
_cell_length_c     16.904(3)
_cell_angle_alpha     72.456(16)
_cell_angle_beta     85.030(18)
_cell_angle_gamma     84.468(16)
_cell_volume     687.6(2)
_cell_formula_units_Z     2
_cell_measurement_reflns_used     4264
_cell_measurement_theta_min     3.59
_cell_measurement_theta_max     25.00
_cell_measurement_temperature     100.00(10)
_exptl_crystal_description     'prism'
_exptl_crystal_colour     'red'
_exptl_crystal_size_max     0.35
_exptl_crystal_size_mid     0.17
_exptl_crystal_size_min     0.15
_exptl_crystal_density_diffrn     1.441
_exptl_crystal_density_meas     ?
_exptl_crystal_density_method     'not measured'
_exptl_crystal_F_000     312
_exptl_absorpt_coefficient_mu     0.105
_exptl_absorpt_correction_type     none
_exptl_absorpt_process_details     ?
_exptl_absorpt_correction_T_min     ?
_exptl_absorpt_correction_T_max     ?
_exptl_special_details     ?
_diffrn_ambient_temperature     100.00(10)
_diffrn_radiation_type     MoK\a
_diffrn_radiation_wavelength     0.71073
_diffrn_radiation_source     'fine-focus sealed tube'
_diffrn_radiation_monochromator     graphite
_diffrn_measurement_device_type     'Oxford Diffraction Xcalibur'
_diffrn_measurement_method     \w--scan
_diffrn_detector_area_resol_mean     '1024 x 1024 with blocks 2 x 2'
_diffrn_reflns_number     4264
_diffrn_reflns_av_R_equivalents     0.0250
_diffrn_reflns_av_sigmaI/netI     0.0352
_diffrn_reflns_theta_min     3.59
_diffrn_reflns_theta_max     25.00
_diffrn_reflns_theta_full     25.00
_diffrn_measured_fraction_theta_max     0.986
_diffrn_measured_fraction_theta_full     0.986
_diffrn_reflns_limit_h_min     -4
_diffrn_reflns_limit_h_max     2
_diffrn_reflns_limit_k_min     -13
_diffrn_reflns_limit_k_max     13
_diffrn_reflns_limit_l_min     -20
_diffrn_reflns_limit_l_max     20
_diffrn_standards_number     0
_diffrn_standards_interval_count     ?
_diffrn_standards_interval_time     ?
_diffrn_standards_decay_%     ?
_refine_special_details
;
Refinement of <i>F</i>^2^ against ALL reflections. The weighted <i>R</i>-factor
<i>wR</i> and goodness of fit <i>S</i> are based on <i>F</i>^2^, conventional
<i>R</i>-factors <i>R</i> are based on <i>F</i>, with <i>F</i> set to zero for
negative <i>F</i>^2^. The threshold expression of <i>F</i>^2^ >
\s(<i>F</i>^2^) is used only for calculating <i>R</i>-factors(gt) <i>etc</i>.
and is not relevant to the choice of reflections for refinement.
<i>R</i>-factors based on <i>F</i>^2^ are statistically about twice as large
as those based on <i>F</i>, and <i>R</i>- factors based on ALL data will be
even larger.
;
_reflns_number_total     2405
_reflns_number_gt     1652
_reflns_threshold_expression     I>2sigma(I)
_refine_ls_structure_factor_coef     Fsqd
_refine_ls_matrix_type     full
_refine_ls_R_factor_all     0.0725
_refine_ls_R_factor_gt     0.0480
_refine_ls_wR_factor_gt     0.1367
_refine_ls_wR_factor_ref     0.1474
_refine_ls_goodness_of_fit_ref     1.050
_refine_ls_restrained_S_all     1.050
_refine_ls_number_reflns     2405
_refine_ls_number_parameters     213
_refine_ls_number_restraints     0
_refine_ls_hydrogen_treatment     constr
_refine_ls_weighting_scheme     calc
_refine_ls_weighting_details
         'calc w=1/[\s^2^(Fo^2^)+(0.0791P)^2^+0.2050P] where P=(Fo^2^+2Fc^2^)/3'
_atom_sites_solution_hydrogens     geom
_atom_sites_solution_primary     direct
_atom_sites_solution_secondary     difmap
_refine_ls_shift/su_max     0.000
_refine_ls_shift/su_mean     0.000
_refine_diff_density_max     0.323
_refine_diff_density_min     -0.250
_refine_ls_extinction_method     none
_refine_ls_extinction_coef     ?
loop_
    _atom_type_symbol
    _atom_type_description
    _atom_type_scat_dispersion_real
    _atom_type_scat_dispersion_imag
    _atom_type_scat_source
    'C' 'C' 0.0033 0.0016
                         'International Tables Vol C Tables 4.2.6.8 and 6.1.1.4'
    'H' 'H' 0.0000 0.0000
                         'International Tables Vol C Tables 4.2.6.8 and 6.1.1.4'
    'N' 'N' 0.0061 0.0033
                         'International Tables Vol C Tables 4.2.6.8 and 6.1.1.4'
    'O' 'O' 0.0106 0.0060
                         'International Tables Vol C Tables 4.2.6.8 and 6.1.1.4'
_computing_data_collection     'CrysAlisCCD (Oxford Diffraction, 2008)'
_computing_cell_refinement     'CrysAlisRED (Oxford Diffraction, 2008)'
_computing_data_reduction     'CrysAlisRED (Oxford Diffraction, 2008)'
_computing_structure_solution     'SHELXS97 (Sheldrick, 2008)'
_computing_structure_refinement     'SHELXL97 (Sheldrick, 2008)'
_computing_molecular_graphics     'SHELXTL (Sheldrick, 2008)'
_computing_publication_material     'SHELXL97 (Sheldrick, 2008)'
loop_
    _atom_site_type_symbol
    _atom_site_label
    _atom_site_fract_x
    _atom_site_fract_y
    _atom_site_fract_z
    _atom_site_U_iso_or_equiv
    _atom_site_adp_type
    _atom_site_calc_flag
    _atom_site_refinement_flags
    _atom_site_occupancy
    _atom_site_symmetry_multiplicity
    _atom_site_disorder_assembly
    _atom_site_disorder_group
    O O11 0.3301(4) 0.15744(14) 0.33935(9) 0.0251(4) Uani d . 1 1 . .
    O O12 0.1772(4) -0.04021(15) 0.39802(10) 0.0296(4) Uani d . 1 1 . .
    N N11 0.0393(5) 0.05005(17) 0.00495(12) 0.0216(5) Uani d . 1 1 . .
    C C11 0.0777(6) 0.0436(2) 0.08962(14) 0.0191(5) Uani d . 1 1 . .
    C C12 0.2050(6) 0.1480(2) 0.10194(14) 0.0196(5) Uani d . 1 1 . .
    H H12 0.2585 0.2160 0.0565 0.020(6) Uiso calc R 1 1 . .
    C C13 0.2522(5) 0.1511(2) 0.18173(14) 0.0191(5) Uani d . 1 1 . .
    H H13 0.3387 0.2208 0.1898 0.025(6) Uiso calc R 1 1 . .
    C C14 0.1695(5) 0.0493(2) 0.25002(14) 0.0194(5) Uani d . 1 1 . .
    C C15 0.0372(6) -0.0548(2) 0.23750(14) 0.0204(5) Uani d . 1 1 . .
    H H15 -0.0194 -0.1222 0.2830 0.020(6) Uiso calc R 1 1 . .
    C C16 -0.0101(6) -0.0585(2) 0.15834(14) 0.0200(5) Uani d . 1 1 . .
    H H16 -0.0992 -0.1278 0.1504 0.028(7) Uiso calc R 1 1 . .
    C C17 0.2225(6) 0.0484(2) 0.33681(14) 0.0209(5) Uani d . 1 1 . .
    C C18 0.3974(7) 0.1652(2) 0.42107(14) 0.0272(6) Uani d . 1 1 . .
    H H18A 0.4725 0.2464 0.4158 0.037(7) Uiso calc R 1 1 . .
    H H18B 0.5788 0.1025 0.4448 0.031(7) Uiso calc R 1 1 . .
    H H18C 0.1852 0.1519 0.4565 0.038(8) Uiso calc R 1 1 . .
    O O21 0.6465(4) 0.65469(14) 0.35059(10) 0.0248(4) Uani d . 1 1 . .
    O O22 0.8894(4) 0.45639(15) 0.38736(10) 0.0308(5) Uani d . 1 1 . .
    N N21 0.4726(5) 0.55083(17) 0.00854(12) 0.0206(4) Uani d . 1 1 . .
    C C21 0.5457(6) 0.5432(2) 0.09183(14) 0.0184(5) Uani d . 1 1 . .
    C C22 0.4325(6) 0.6478(2) 0.11755(14) 0.0193(5) Uani d . 1 1 . .
    H H22 0.3167 0.7168 0.0815 0.034(7) Uiso calc R 1 1 . .
    C C23 0.4932(5) 0.6485(2) 0.19724(13) 0.0188(5) Uani d . 1 1 . .
    H H23 0.4175 0.7183 0.2145 0.027(7) Uiso calc R 1 1 . .
    C C24 0.6678(6) 0.5450(2) 0.25183(14) 0.0194(5) Uani d . 1 1 . .
    C C25 0.7813(5) 0.4400(2) 0.22548(14) 0.0196(5) Uani d . 1 1 . .
    H H25 0.8971 0.3710 0.2616 0.023(6) Uiso calc R 1 1 . .
    C C26 0.7222(6) 0.4383(2) 0.14616(14) 0.0193(5) Uani d . 1 1 . .
    H H26 0.7983 0.3686 0.1288 0.027(7) Uiso calc R 1 1 . .
    C C27 0.7478(6) 0.5448(2) 0.33667(14) 0.0212(5) Uani d . 1 1 . .
    C C28 0.7220(7) 0.6663(2) 0.43076(14) 0.0279(6) Uani d . 1 1 . .
    H H28A 0.6386 0.7481 0.4340 0.046(8) Uiso calc R 1 1 . .
    H H28B 0.9720 0.6542 0.4368 0.031(7) Uiso calc R 1 1 . .
    H H28C 0.6053 0.6044 0.4744 0.039(8) Uiso calc R 1 1 . .
loop_
    _atom_site_aniso_label
    _atom_site_aniso_U_11
    _atom_site_aniso_U_22
    _atom_site_aniso_U_33
    _atom_site_aniso_U_12
    _atom_site_aniso_U_13
    _atom_site_aniso_U_23
    O11 0.0366(10) 0.0189(9) 0.0242(9) -0.0057(7) -0.0049(7) -0.0110(7)
    O12 0.0411(11) 0.0227(10) 0.0250(9) -0.0081(8) -0.0030(8) -0.0052(7)
    N11 0.0227(10) 0.0171(10) 0.0270(11) -0.0007(8) -0.0018(8) -0.0096(8)
    C11 0.0183(11) 0.0165(12) 0.0233(12) 0.0047(9) -0.0021(9) -0.0089(9)
    C12 0.0205(11) 0.0136(12) 0.0239(13) -0.0017(9) -0.0001(9) -0.0047(9)
    C13 0.0184(11) 0.0133(11) 0.0289(13) -0.0003(9) -0.0020(9) -0.0114(10)
    C14 0.0163(11) 0.0185(12) 0.0253(13) 0.0014(9) -0.0019(9) -0.0100(10)
    C15 0.0232(12) 0.0140(11) 0.0228(12) -0.0005(9) -0.0017(10) -0.0039(9)
    C16 0.0198(11) 0.0150(12) 0.0274(13) -0.0027(9) -0.0005(10) -0.0094(10)
    C17 0.0203(12) 0.0174(12) 0.0272(13) -0.0014(9) -0.0013(9) -0.0101(10)
    C18 0.0355(14) 0.0250(14) 0.0268(14) -0.0061(11) -0.0062(11) -0.0141(11)
    O21 0.0352(10) 0.0200(9) 0.0231(9) -0.0018(7) -0.0041(7) -0.0115(7)
    O22 0.0428(11) 0.0240(10) 0.0263(10) 0.0044(8) -0.0080(8) -0.0092(8)
    N21 0.0230(10) 0.0177(10) 0.0229(10) -0.0029(8) -0.0008(8) -0.0085(8)
    C21 0.0180(11) 0.0156(12) 0.0226(12) -0.0046(9) 0.0015(9) -0.0069(9)
    C22 0.0188(11) 0.0143(11) 0.0245(13) -0.0006(9) -0.0020(9) -0.0055(9)
    C23 0.0189(11) 0.0141(11) 0.0255(13) -0.0034(9) 0.0011(9) -0.0091(9)
    C24 0.0189(11) 0.0177(12) 0.0232(12) -0.0057(9) 0.0017(9) -0.0079(9)
    C25 0.0182(11) 0.0145(12) 0.0258(13) -0.0012(9) -0.0017(9) -0.0055(9)
    C26 0.0201(11) 0.0132(11) 0.0270(13) -0.0021(9) -0.0003(9) -0.0093(9)
    C27 0.0217(12) 0.0173(12) 0.0263(13) -0.0045(9) 0.0017(10) -0.0088(10)
    C28 0.0368(14) 0.0263(14) 0.0264(14) -0.0043(11) -0.0040(11) -0.0153(11)
_geom_special_details
;
All e.s.d.'s (except the e.s.d. in the dihedral angle between two l.s. planes)
are estimated using the full covariance matrix. The cell e.s.d.'s are taken
into account individually in the estimation of e.s.d.'s in distances, angles
and torsion angles; correlations between e.s.d.'s in cell parameters are only
used when they are defined by crystal symmetry. An approximate (isotropic)
treatment of cell e.s.d.'s is used for estimating e.s.d.'s involving l.s.
planes.
;
loop_
    _geom_bond_atom_site_label_1
    _geom_bond_atom_site_label_2
    _geom_bond_site_symmetry_2
    _geom_bond_distance
    _geom_bond_publ_flag
    O11 C17 . 1.345(3) ?
    O11 C18 . 1.456(3) ?
    O12 C17 . 1.215(3) ?
    N11 N11 2 1.255(3) ?
    N11 C11 . 1.431(3) ?
    C11 C12 . 1.391(3) ?
    C11 C16 . 1.409(3) ?
    C12 C13 . 1.387(3) ?
    C12 H12 . 0.9300 ?
    C13 C14 . 1.398(3) ?
    C13 H13 . 0.9300 ?
    C14 C15 . 1.398(3) ?
    C14 C17 . 1.495(3) ?
    C15 C16 . 1.379(3) ?
    C15 H15 . 0.9300 ?
    C16 H16 . 0.9300 ?
    C18 H18A . 0.9600 ?
    C18 H18B . 0.9600 ?
    C18 H18C . 0.9600 ?
    O21 C27 . 1.342(3) ?
    O21 C28 . 1.456(3) ?
    O22 C27 . 1.216(3) ?
    N21 N21 2_665 1.257(4) ?
    N21 C21 . 1.434(3) ?
    C21 C22 . 1.393(3) ?
    C21 C26 . 1.411(3) ?
    C22 C23 . 1.389(3) ?
    C22 H22 . 0.9300 ?
    C23 C24 . 1.401(3) ?
    C23 H23 . 0.9300 ?
    C24 C25 . 1.403(3) ?
    C24 C27 . 1.491(3) ?
    C25 C26 . 1.385(3) ?
    C25 H25 . 0.9300 ?
    C26 H26 . 0.9300 ?
    C28 H28A . 0.9600 ?
    C28 H28B . 0.9600 ?
    C28 H28C . 0.9600 ?
loop_
    _geom_angle_atom_site_label_1
    _geom_angle_atom_site_label_2
    _geom_angle_atom_site_label_3
    _geom_angle_site_symmetry_1
    _geom_angle_site_symmetry_3
    _geom_angle
    _geom_angle_publ_flag
    C17 O11 C18 . . 116.32(17) ?
    N11 N11 C11 2 . 114.3(2) ?
    C12 C11 C16 . . 120.0(2) ?
    C12 C11 N11 . . 115.69(19) ?
    C16 C11 N11 . . 124.25(19) ?
    C13 C12 C11 . . 120.2(2) ?
    C13 C12 H12 . . 119.9 ?
    C11 C12 H12 . . 119.9 ?
    C12 C13 C14 . . 119.88(19) ?
    C12 C13 H13 . . 120.1 ?
    C14 C13 H13 . . 120.1 ?
    C15 C14 C13 . . 119.8(2) ?
    C15 C14 C17 . . 118.83(19) ?
    C13 C14 C17 . . 121.41(19) ?
    C16 C15 C14 . . 120.7(2) ?
    C16 C15 H15 . . 119.7 ?
    C14 C15 H15 . . 119.7 ?
    C15 C16 C11 . . 119.42(19) ?
    C15 C16 H16 . . 120.3 ?
    C11 C16 H16 . . 120.3 ?
    O12 C17 O11 . . 123.6(2) ?
    O12 C17 C14 . . 124.4(2) ?
    O11 C17 C14 . . 111.96(18) ?
    O11 C18 H18A . . 109.5 ?
    O11 C18 H18B . . 109.5 ?
    H18A C18 H18B . . 109.5 ?
    O11 C18 H18C . . 109.5 ?
    H18A C18 H18C . . 109.5 ?
    H18B C18 H18C . . 109.5 ?
    C27 O21 C28 . . 116.58(18) ?
    N21 N21 C21 2_665 . 114.3(2) ?
    C22 C21 C26 . . 120.4(2) ?
    C22 C21 N21 . . 115.86(19) ?
    C26 C21 N21 . . 123.76(19) ?
    C23 C22 C21 . . 119.7(2) ?
    C23 C22 H22 . . 120.2 ?
    C21 C22 H22 . . 120.2 ?
    C22 C23 C24 . . 120.5(2) ?
    C22 C23 H23 . . 119.8 ?
    C24 C23 H23 . . 119.8 ?
    C23 C24 C25 . . 119.5(2) ?
    C23 C24 C27 . . 121.7(2) ?
    C25 C24 C27 . . 118.8(2) ?
    C26 C25 C24 . . 120.5(2) ?
    C26 C25 H25 . . 119.8 ?
    C24 C25 H25 . . 119.8 ?
    C25 C26 C21 . . 119.4(2) ?
    C25 C26 H26 . . 120.3 ?
    C21 C26 H26 . . 120.3 ?
    O22 C27 O21 . . 123.7(2) ?
    O22 C27 C24 . . 124.4(2) ?
    O21 C27 C24 . . 111.90(19) ?
    O21 C28 H28A . . 109.5 ?
    O21 C28 H28B . . 109.5 ?
    H28A C28 H28B . . 109.5 ?
    O21 C28 H28C . . 109.5 ?
    H28A C28 H28C . . 109.5 ?
    H28B C28 H28C . . 109.5 ?
loop_
    _geom_torsion_atom_site_label_1
    _geom_torsion_atom_site_label_2
    _geom_torsion_atom_site_label_3
    _geom_torsion_atom_site_label_4
    _geom_torsion_site_symmetry_1
    _geom_torsion_site_symmetry_2
    _geom_torsion_site_symmetry_3
    _geom_torsion_site_symmetry_4
    _geom_torsion
    _geom_torsion_publ_flag
    N11 N11 C11 C12 2 . . . 172.7(2) ?
    N11 N11 C11 C16 2 . . . -8.4(3) ?
    C16 C11 C12 C13 . . . . 1.2(3) ?
    N11 C11 C12 C13 . . . . -179.92(18) ?
    C11 C12 C13 C14 . . . . -0.4(3) ?
    C12 C13 C14 C15 . . . . -0.4(3) ?
    C12 C13 C14 C17 . . . . 178.97(19) ?
    C13 C14 C15 C16 . . . . 0.5(3) ?
    C17 C14 C15 C16 . . . . -178.93(19) ?
    C14 C15 C16 C11 . . . . 0.3(3) ?
    C12 C11 C16 C15 . . . . -1.1(3) ?
    N11 C11 C16 C15 . . . . -179.91(19) ?
    C18 O11 C17 O12 . . . . 0.8(3) ?
    C18 O11 C17 C14 . . . . -178.63(18) ?
    C15 C14 C17 O12 . . . . 4.4(3) ?
    C13 C14 C17 O12 . . . . -175.0(2) ?
    C15 C14 C17 O11 . . . . -176.20(18) ?
    C13 C14 C17 O11 . . . . 4.4(3) ?
    N21 N21 C21 C22 2_665 . . . -169.5(2) ?
    N21 N21 C21 C26 2_665 . . . 10.9(3) ?
    C26 C21 C22 C23 . . . . -0.2(3) ?
    N21 C21 C22 C23 . . . . -179.82(18) ?
    C21 C22 C23 C24 . . . . 0.1(3) ?
    C22 C23 C24 C25 . . . . 0.0(3) ?
    C22 C23 C24 C27 . . . . 177.82(19) ?
    C23 C24 C25 C26 . . . . 0.1(3) ?
    C27 C24 C25 C26 . . . . -177.85(19) ?
    C24 C25 C26 C21 . . . . -0.1(3) ?
    C22 C21 C26 C25 . . . . 0.2(3) ?
    N21 C21 C26 C25 . . . . 179.82(19) ?
    C28 O21 C27 O22 . . . . 1.5(3) ?
    C28 O21 C27 C24 . . . . -178.16(17) ?
    C23 C24 C27 O22 . . . . 177.8(2) ?
    C25 C24 C27 O22 . . . . -4.3(3) ?
    C23 C24 C27 O21 . . . . -2.5(3) ?
    C25 C24 C27 O21 . . . . 175.33(19) ?
_iucr_refine_instructions_details
;
TITL 63lt in P-1
CELL 0.71073   3.8146  11.2571  16.9041  72.456  85.030  84.468
ZERR    2.00   0.0008   0.0018   0.0034   0.016   0.018   0.016
LATT 1
SFAC C H N O
UNIT 32 28 4 8
OMIT -4 50
CONF
HTAB
L.S. 20
BOND $H
FMAP 2
PLAN 20
ACTA
WGHT    0.079100    0.205000
FVAR       0.64860
O11   4    0.330104    0.157436    0.339351    11.00000    0.03658    0.01895 =
         0.02421   -0.01098   -0.00490   -0.00567
O12   4    0.177219   -0.040210    0.398021    11.00000    0.04110    0.02272 =
         0.02502   -0.00518   -0.00302   -0.00812
N11   3    0.039321    0.050045    0.004951    11.00000    0.02270    0.01714 =
         0.02699   -0.00961   -0.00179   -0.00070
C11   1    0.077707    0.043626    0.089622    11.00000    0.01829    0.01654 =
         0.02331   -0.00889   -0.00207    0.00469
C12   1    0.204953    0.148032    0.101943    11.00000    0.02050    0.01363 =
         0.02394   -0.00471   -0.00009   -0.00175
AFIX  43
H12   2    0.258543    0.215971    0.056537    11.00000    0.01982
AFIX   0
C13   1    0.252180    0.151147    0.181734    11.00000    0.01843    0.01332 =
         0.02885   -0.01141   -0.00199   -0.00032
AFIX  43
H13   2    0.338690    0.220836    0.189783    11.00000    0.02465
AFIX   0
C14   1    0.169474    0.049326    0.250019    11.00000    0.01626    0.01848 =
         0.02531   -0.01003   -0.00191    0.00135
C15   1    0.037218   -0.054771    0.237499    11.00000    0.02317    0.01404 =
         0.02280   -0.00386   -0.00166   -0.00054
AFIX  43
H15   2   -0.019420   -0.122168    0.283001    11.00000    0.01993
AFIX   0
C16   1   -0.010093   -0.058506    0.158341    11.00000    0.01984    0.01495 =
         0.02740   -0.00942   -0.00046   -0.00267
AFIX  43
H16   2   -0.099174   -0.127836    0.150392    11.00000    0.02796
AFIX   0
C17   1    0.222488    0.048386    0.336813    11.00000    0.02030    0.01741 =
         0.02722   -0.01013   -0.00132   -0.00141
C18   1    0.397387    0.165219    0.421069    11.00000    0.03553    0.02498 =
         0.02678   -0.01406   -0.00616   -0.00613
AFIX  33
H18A  2    0.472501    0.246371    0.415803    11.00000    0.03741
H18B  2    0.578822    0.102480    0.444777    11.00000    0.03064
H18C  2    0.185195    0.151936    0.456500    11.00000    0.03788
AFIX   0
O21   4    0.646523    0.654692    0.350591    11.00000    0.03522    0.02001 =
         0.02306   -0.01151   -0.00410   -0.00180
O22   4    0.889431    0.456392    0.387361    11.00000    0.04280    0.02396 =
         0.02633   -0.00915   -0.00800    0.00442
N21   3    0.472611    0.550827    0.008538    11.00000    0.02300    0.01771 =
         0.02288   -0.00852   -0.00080   -0.00291
C21   1    0.545675    0.543153    0.091834    11.00000    0.01801    0.01562 =
         0.02265   -0.00685    0.00147   -0.00458
C22   1    0.432462    0.647789    0.117546    11.00000    0.01880    0.01426 =
         0.02453   -0.00547   -0.00204   -0.00061
AFIX  43
H22   2    0.316728    0.716833    0.081522    11.00000    0.03440
AFIX   0
C23   1    0.493238    0.648522    0.197240    11.00000    0.01892    0.01412 =
         0.02550   -0.00914    0.00111   -0.00342
AFIX  43
H23   2    0.417483    0.718293    0.214476    11.00000    0.02722
AFIX   0
C24   1    0.667769    0.544960    0.251834    11.00000    0.01890    0.01770 =
         0.02318   -0.00788    0.00171   -0.00575
C25   1    0.781286    0.439988    0.225482    11.00000    0.01820    0.01452 =
         0.02576   -0.00552   -0.00171   -0.00123
AFIX  43
H25   2    0.897091    0.371015    0.261552    11.00000    0.02277
AFIX   0
C26   1    0.722211    0.438289    0.146162    11.00000    0.02007    0.01316 =
         0.02702   -0.00933   -0.00030   -0.00207
AFIX  43
H26   2    0.798263    0.368611    0.128848    11.00000    0.02699
AFIX   0
C27   1    0.747830    0.544831    0.336670    11.00000    0.02173    0.01731 =
         0.02625   -0.00881    0.00165   -0.00453
C28   1    0.722037    0.666332    0.430757    11.00000    0.03682    0.02632 =
         0.02642   -0.01525   -0.00400   -0.00435
AFIX  33
H28A  2    0.638594    0.748078    0.433958    11.00000    0.04569
H28B  2    0.972010    0.654202    0.436781    11.00000    0.03081
H28C  2    0.605315    0.604394    0.474407    11.00000    0.03932
HKLF 4
REM  63lt in P-1
REM R1 =  0.0480 for   1652 Fo > 4sig(Fo)  and  0.0725 for all   2405 data
REM    213 parameters refined using      0 restraints
END
;
