# Supplementary material for: Dimethyl 4,4′-(diazenedi­yl)dibenzoate at 100 K
Source: Acta Crystallogr Sect E Struct Rep Online. 2013 Oct 5;69(Pt 11):o1607. doi: 10.1107/S1600536813026846 (PMC3884283; doi:10.1107/S1600536813026846)
Supplement: Supplementary file 2 [file e-69-o1607-Isup2.hkl]

# 
# h,k,l, Fc-squared, Fo-squared, sigma(Fo-squared) and status flag 
# 
data_I
_shelx_title ' 63lt in P-1' 
_shelx_refln_list_code          4 
_shelx_F_calc_maximum      151.40 
_exptl_crystal_F_000       312.00 
_reflns_d_resolution_high  0.8409 
 
loop_ 
 _symmetry_equiv_pos_as_xyz 
 'x, y, z' 
 '-x, -y, -z' 
 
_cell_length_a     3.8146 
_cell_length_b    11.2571 
_cell_length_c    16.9041 
_cell_angle_alpha  72.456 
_cell_angle_beta   85.030 
_cell_angle_gamma  84.468 
 
_shelx_F_squared_multiplier     1.000 
 
loop_ 
 _refln_index_h 
 _refln_index_k 
 _refln_index_l 
 _refln_F_squared_calc 
 _refln_F_squared_meas 
 _refln_F_squared_sigma 
 _refln_observed_status 
   1   0   0       22.69       20.25      0.88 o 
   2   0   0       76.28       86.34      1.59 o 
   3   0   0        0.00       -1.28      1.67 o 
   4   0   0      123.16      118.41      8.43 o 
  -4   1   0        6.76        3.01      2.87 o 
  -3   1   0        0.04       -0.97      1.69 o 
  -2   1   0      103.65      201.71      5.02 o 
  -1   1   0    11492.39    14176.78     62.94 o 
   1   1   0      654.54      886.70      8.34 o 
   2   1   0      212.42      200.63      4.37 o 
   3   1   0       89.06       88.02      2.58 o 
   4   1   0       27.24       28.30      2.83 o 
  -4   2   0        0.77        0.78      4.21 o 
  -3   2   0       24.89       34.15      2.34 o 
  -2   2   0      193.96      359.69     16.95 o 
  -1   2   0     5129.95     5578.61      8.13 o 
   0   2   0     7043.59     8079.17    542.16 o 
   1   2   0       41.42       38.79      1.75 o 
   2   2   0       13.94       10.60      1.31 o 
   3   2   0       52.47       50.46      2.35 o 
   4   2   0      134.11      125.75      5.40 o 
  -4   3   0        2.22        6.94      4.30 o 
  -3   3   0        0.02       69.05     10.54 o 
  -2   3   0      135.37      540.21     72.51 o 
  -1   3   0      426.41      433.71      5.87 o 
   0   3   0        0.62        0.52      0.86 o 
   1   3   0      158.40      162.48      7.25 o 
   2   3   0      377.19      375.46      7.76 o 
   3   3   0        0.18       -0.39      1.77 o 
   4   3   0        7.88        2.28      4.30 o 
  -4   4   0        3.10       31.12      4.78 o 
  -3   4   0        7.48       63.02     14.74 o 
  -2   4   0      418.26      417.84     20.34 o 
  -1   4   0      552.87      584.90      8.90 o 
   0   4   0      170.80      179.44      5.73 o 
   1   4   0      351.10      357.07      5.86 o 
   2   4   0      167.98      153.43      4.95 o 
   3   4   0        9.62        7.22      2.49 o 
   4   4   0       12.77        7.94      4.21 o 
  -4   5   0        3.95       15.40      4.97 o 
  -3   5   0       31.79      110.54     25.59 o 
  -2   5   0        0.00        1.30      1.93 o 
  -1   5   0      716.82      746.12      7.46 o 
   0   5   0        4.27        4.08      0.95 o 
   1   5   0      608.99      595.39      5.56 o 
   2   5   0       54.59       45.70      2.22 o 
   3   5   0       90.65       77.00      4.54 o 
   4   5   0        0.16       -0.97      4.33 o 
  -3   6   0       19.36       21.81      2.75 o 
  -2   6   0       18.54       18.00      2.20 o 
  -1   6   0      267.29      266.15      3.09 o 
   0   6   0      284.16      289.82      2.26 o 
   1   6   0      397.48      384.49     13.54 o 
   2   6   0      271.72      259.52      3.53 o 
   3   6   0        2.80       -2.00      3.54 o 
   4   6   0       32.64       33.09      4.85 o 
  -3   7   0       12.08       15.58      2.82 o 
  -2   7   0      571.99      547.24     37.12 o 
  -1   7   0       47.53       45.53      2.29 o 
   0   7   0        0.00        1.33      2.08 o 
   1   7   0      512.40      482.53     15.20 o 
   2   7   0       53.49       50.24      5.21 o 
   3   7   0        0.44        1.12      3.90 o 
  -3   8   0        2.26       10.24      4.11 o 
  -2   8   0       43.68       35.90      2.79 o 
  -1   8   0       13.35       14.95      2.44 o 
   0   8   0     1211.61     1228.94      8.97 o 
   1   8   0      253.90      244.75      5.21 o 
   2   8   0       16.15       17.07      3.76 o 
   3   8   0       40.28       34.49      4.18 o 
  -2   9   0       31.60       28.27      3.04 o 
  -1   9   0       55.36       52.99      2.85 o 
   0   9   0        0.92        2.11      2.73 o 
   1   9   0      990.28     1084.85     52.68 o 
   2   9   0        0.24        1.14      4.11 o 
   3   9   0        2.92       -1.78      4.21 o 
  -2  10   0       22.36       26.89      4.92 o 
  -1  10   0       14.42       11.83      2.60 o 
   0  10   0     3186.23     3379.89     30.95 o 
   1  10   0       25.98       31.96      3.13 o 
   2  10   0        0.30        3.87      4.56 o 
   3  10   0        0.28        0.86      4.21 o 
  -1  11   0      596.92      558.72      8.65 o 
   0  11   0        0.01        0.49      3.06 o 
   1  11   0      116.29      124.06      4.00 o 
   2  11   0        0.74        1.19      3.54 o 
  -1  12   0      379.16      361.35     17.91 o 
   0  12   0      191.36      196.43      8.83 o 
   1  12   0        9.03       13.47      3.53 o 
  -1 -12   1      347.18      342.85      5.60 o 
   0 -12   1      134.52      150.91     11.03 o 
   1 -12   1       21.31       26.87      3.79 o 
  -2 -11   1      155.45      168.21     11.01 o 
  -1 -11   1     1000.75     1028.13     12.24 o 
   0 -11   1       10.84       11.28      3.41 o 
   1 -11   1       84.06       79.34      8.82 o 
  -2 -10   1      266.56      274.58      6.89 o 
  -1 -10   1        0.00        0.58      2.90 o 
   0 -10   1       12.11       20.39      3.20 o 
   1 -10   1       16.43       20.30      4.06 o 
   2 -10   1       15.99       15.12      3.77 o 
  -3  -9   1        0.41       -0.24      4.45 o 
  -2  -9   1      109.46      101.57      4.92 o 
  -1  -9   1     1224.20     1270.04     24.08 o 
   0  -9   1       12.34       15.53      2.78 o 
   1  -9   1      425.78      421.64     17.25 o 
   2  -9   1       24.51       29.73      2.87 o 
  -3  -8   1       15.30       14.17      4.45 o 
  -2  -8   1      619.82      586.46      7.80 o 
  -1  -8   1      271.50      304.08     19.40 o 
   0  -8   1      403.44      424.21      4.59 o 
   1  -8   1      134.46      129.83      4.90 o 
   2  -8   1       51.50       49.13      3.29 o 
   3  -8   1        0.15        2.28      2.92 o 
  -3  -7   1      221.16      211.23      5.87 o 
  -2  -7   1     1167.55     1096.66      9.37 o 
  -1  -7   1        0.00        7.16      3.35 o 
   0  -7   1        0.13        0.71      2.24 o 
   1  -7   1        1.76        0.48      2.01 o 
   2  -7   1        8.75       31.42      9.32 o 
   3  -7   1        1.00        2.76      2.89 o 
  -4  -6   1       84.73       73.55      5.54 o 
  -3  -6   1      138.61      126.37      5.16 o 
  -2  -6   1      113.61       99.63      3.83 o 
  -1  -6   1       18.07       20.49      2.83 o 
   0  -6   1      629.17      643.73     16.38 o 
   1  -6   1       86.59       90.97      9.37 o 
   2  -6   1        4.31        4.03      2.26 o 
   3  -6   1       25.50       24.86      2.74 o 
  -4  -5   1       13.49       10.89      5.02 o 
  -3  -5   1      537.05      463.30      6.70 o 
  -2  -5   1        8.83        9.13      2.85 o 
  -1  -5   1      109.94      123.06      3.42 o 
   0  -5   1        0.19        0.61      1.80 o 
   1  -5   1       40.48       42.48      3.65 o 
   2  -5   1        0.10        1.70      2.00 o 
   3  -5   1        9.24       10.67      2.52 o 
  -4  -4   1       70.26       60.31      4.97 o 
  -3  -4   1        0.92       -1.00      3.30 o 
  -2  -4   1       63.19       57.29      2.15 o 
  -1  -4   1      363.50      386.10      3.98 o 
   0  -4   1     1113.75     1290.29     13.93 o 
   1  -4   1        2.10       15.83      5.29 o 
   2  -4   1        0.03        5.18      1.86 o 
   3  -4   1       11.43       12.94      2.25 o 
   4  -4   1        9.11        8.32      4.66 o 
  -4  -3   1      112.23      110.16      5.23 o 
  -3  -3   1       32.77       27.19      2.30 o 
  -2  -3   1        0.01       10.36      1.53 o 
  -1  -3   1      218.05      249.42      9.02 o 
   0  -3   1        5.13        5.56      1.46 o 
   1  -3   1      237.88      283.59     33.33 o 
   2  -3   1        8.76        7.40      1.73 o 
   3  -3   1        1.58        1.69      2.19 o 
   4  -3   1        0.01        2.26      4.18 o 
  -4  -2   1        0.43       -4.83      4.06 o 
  -3  -2   1      160.28      161.87      3.90 o 
  -2  -2   1      436.12      561.15      9.67 o 
  -1  -2   1     8173.21     8298.00     72.15 o 
   0  -2   1     5345.90     5696.19     39.80 o 
   1  -2   1      168.50      173.27      6.78 o 
   2  -2   1        9.04        7.81      1.29 o 
   3  -2   1        1.72        0.26      2.18 o 
   4  -2   1       14.09       12.46      4.35 o 
  -4  -1   1        0.10        0.27      2.64 o 
  -3  -1   1       18.92       15.82      2.26 o 
  -2  -1   1      802.38     1089.06     19.10 o 
  -1  -1   1    22922.80    22412.84    265.25 o 
   1  -1   1     1103.43     1048.82     11.15 o 
   2  -1   1        9.34        8.21      1.13 o 
   3  -1   1      202.76      207.77      3.83 o 
   4  -1   1        6.15        6.66      4.02 o 
  -4   0   1        8.97        4.22      6.95 o 
  -3   0   1        1.37       -0.67      1.60 o 
  -2   0   1     1250.94     1459.97     13.48 o 
  -1   0   1       40.09       33.53      1.50 o 
   1   0   1        6.70        9.70      0.87 o 
   2   0   1      327.55      326.95      5.40 o 
   3   0   1       47.87       44.48      1.87 o 
   4   0   1      223.19      240.85     17.86 o 
  -4   1   1        0.14        0.97      2.79 o 
  -3   1   1       23.13       21.44      2.45 o 
  -2   1   1     2079.46     2062.88      7.29 o 
  -1   1   1     9789.14     9636.65     62.90 o 
   1   1   1      626.37      632.70      7.83 o 
   2   1   1       70.54       62.39      1.44 o 
   3   1   1      488.47      495.43     12.12 o 
   4   1   1        1.20       -0.66      2.67 o 
  -4   2   1        3.10       15.00      4.40 o 
  -3   2   1       69.25       94.27      2.67 o 
  -2   2   1     1706.11     1759.69     18.85 o 
  -1   2   1     1650.22     1637.58     19.98 o 
   0   2   1      791.63      791.56      6.22 o 
   1   2   1      404.07      398.12      8.31 o 
   2   2   1      208.30      203.81      2.33 o 
   3   2   1       59.64       56.84      2.11 o 
   4   2   1       23.57       17.92      4.26 o 
  -4   3   1       14.75       24.84      4.80 o 
  -3   3   1      595.26      575.14     27.68 o 
  -2   3   1     3329.46     3288.54     10.50 o 
  -1   3   1       45.33       58.01      3.99 o 
   0   3   1       10.57       10.80      0.97 o 
   1   3   1        2.25        3.60      1.48 o 
   2   3   1       13.54       10.49      1.50 o 
   3   3   1       10.45        7.37      1.88 o 
   4   3   1        0.87       -1.71      4.21 o 
  -4   4   1       56.90      160.53      6.80 o 
  -3   4   1      311.49      285.81     17.44 o 
  -2   4   1      213.31      220.57      5.06 o 
  -1   4   1       45.57       47.76      3.01 o 
   0   4   1     1985.12     1954.00      3.95 o 
   1   4   1        0.21        0.94      1.48 o 
   2   4   1        1.11       -0.16      1.12 o 
   3   4   1       94.72       89.58      3.05 o 
   4   4   1        4.44        6.23      4.21 o 
  -4   5   1       53.46       66.30      5.73 o 
  -3   5   1      732.23      767.27     77.01 o 
  -2   5   1       14.42       10.35      1.88 o 
  -1   5   1      496.70      490.57     24.96 o 
   0   5   1        0.56        0.08      0.97 o 
   1   5   1      204.35      200.82      6.38 o 
   2   5   1        0.62        0.53      1.89 o 
   3   5   1       26.94       24.22      2.65 o 
   4   5   1        0.73        1.38      4.40 o 
  -3   6   1       72.09       76.79      3.19 o 
  -2   6   1       25.19       20.48      2.24 o 
  -1   6   1      366.73      361.54      5.72 o 
   0   6   1       12.16        9.11      1.22 o 
   1   6   1       52.95       48.40      3.07 o 
   2   6   1       22.69       22.13      2.26 o 
   3   6   1       10.58        8.11      4.71 o 
   4   6   1        1.61        1.81      4.54 o 
  -3   7   1       43.87       42.57      3.13 o 
  -2   7   1        4.28        5.33      3.01 o 
  -1   7   1      200.64      194.57      3.01 o 
   0   7   1        4.13        2.37      1.10 o 
   1   7   1       54.32       52.88      3.98 o 
   2   7   1      133.68      126.89      3.19 o 
   3   7   1       24.33       22.69      2.96 o 
   4   7   1        2.68       -0.33      4.21 o 
  -3   8   1       78.64      100.02     16.45 o 
  -2   8   1       25.62       28.04      4.52 o 
  -1   8   1      640.64      626.93     34.65 o 
   0   8   1      869.56      937.93      4.26 o 
   1   8   1        0.89        0.21      2.16 o 
   2   8   1        3.90        7.01      2.62 o 
   3   8   1        7.70        3.99      3.02 o 
  -3   9   1        1.89       -4.13      3.24 o 
  -2   9   1       86.46       79.13      3.26 o 
  -1   9   1     2067.73     2145.16     92.37 o 
   0   9   1       10.31       12.68      2.84 o 
   1   9   1        0.83        0.08      2.39 o 
   2   9   1       15.68       18.72      7.07 o 
   3   9   1      141.31      130.34      5.18 o 
  -2  10   1      215.29      232.44     17.52 o 
  -1  10   1        8.75       11.05      2.67 o 
   0  10   1       72.82       82.93      5.97 o 
   1  10   1        2.72        3.64      3.00 o 
   2  10   1       50.14       61.76      5.25 o 
   3  10   1        4.33        3.26      4.40 o 
  -2  11   1      438.65      455.43     38.91 o 
  -1  11   1      408.14      375.47      7.42 o 
   0  11   1        5.93        4.22      3.23 o 
   1  11   1        5.21        5.34      3.26 o 
   2  11   1        0.71        2.38      4.54 o 
  -1  12   1       60.35       57.54      3.77 o 
   0  12   1        0.67        1.88      3.49 o 
   1  12   1        0.19        1.74      3.47 o 
   2  12   1       16.80       21.79      3.78 o 
  -1 -12   2        6.55        4.67      3.60 o 
   0 -12   2        6.73        6.85      3.67 o 
  -2 -11   2      219.79      233.00     11.83 o 
  -1 -11   2        4.97        5.30      3.29 o 
   0 -11   2        0.36        2.17      3.24 o 
   1 -11   2       27.10       27.97      3.53 o 
  -2 -10   2      109.23      113.80     11.79 o 
  -1 -10   2       32.30       36.68      3.31 o 
   0 -10   2      419.97      441.64      5.72 o 
   1 -10   2       39.95       40.64      3.27 o 
   2 -10   2       30.70       36.08      4.52 o 
  -3  -9   2       15.85       13.50      4.52 o 
  -2  -9   2       89.85       89.55      4.90 o 
  -1  -9   2      480.13      488.23     12.67 o 
   0  -9   2        3.51        6.48      2.82 o 
   1  -9   2       52.61       53.03      4.28 o 
   2  -9   2        1.29        2.85      2.72 o 
  -3  -8   2      310.15      304.60      6.89 o 
  -2  -8   2        7.11       20.40      4.11 o 
  -1  -8   2      321.42      321.68      9.46 o 
   0  -8   2       54.19       61.96      2.99 o 
   1  -8   2        9.65        8.77      3.68 o 
   2  -8   2        0.82        2.52      2.52 o 
   3  -8   2        0.41        0.43      3.14 o 
  -3  -7   2      217.90      195.35      6.01 o 
  -2  -7   2       97.84      118.40      4.61 o 
  -1  -7   2        6.56        6.19      2.44 o 
   0  -7   2        2.28        3.30      2.37 o 
   1  -7   2        0.15        0.87      2.00 o 
   2  -7   2       85.10       91.45     11.11 o 
   3  -7   2       33.38       29.34      3.24 o 
  -4  -6   2      388.16      359.37      8.13 o 
  -3  -6   2      145.59      153.35      5.25 o 
  -2  -6   2       32.28       35.09      3.47 o 
  -1  -6   2      389.67      358.02      5.13 o 
   0  -6   2       40.22       39.93      2.28 o 
   1  -6   2        1.35        1.82      1.85 o 
   2  -6   2        0.17        6.66      5.67 o 
   3  -6   2       76.21       68.99      3.82 o 
  -4  -5   2       81.06       84.74      6.11 o 
  -3  -5   2        0.10        4.85      3.59 o 
  -2  -5   2        0.85       -0.05      2.81 o 
  -1  -5   2      183.95      193.33      3.78 o 
   0  -5   2        0.26        0.85      1.84 o 
   1  -5   2        6.57        6.31      1.76 o 
   2  -5   2        4.63        2.15      1.97 o 
   3  -5   2        2.32        2.89      2.48 o 
  -4  -4   2      168.71      180.71      6.39 o 
  -3  -4   2       24.15       23.32      3.61 o 
  -2  -4   2      384.92      395.78      7.00 o 
  -1  -4   2      180.25      167.28     11.81 o 
   0  -4   2      367.56      373.57     12.22 o 
   1  -4   2        9.15        6.43      1.66 o 
   2  -4   2       31.57       31.30      2.08 o 
   3  -4   2        2.35        2.19      2.19 o 
   4  -4   2       25.73       27.66      3.12 o 
  -4  -3   2        0.78       -4.09      4.47 o 
  -3  -3   2      345.82      356.20     16.93 o 
  -2  -3   2     3952.34     3926.70     66.36 o 
  -1  -3   2      573.73      552.80      2.78 o 
   0  -3   2        1.43        1.62      1.42 o 
   1  -3   2        1.81        0.55      1.44 o 
   2  -3   2        5.99        1.78      1.24 o 
   3  -3   2        0.84        0.41      2.12 o 
   4  -3   2        0.41        1.29      2.84 o 
  -4  -2   2        6.47        8.39      4.61 o 
  -3  -2   2      484.27      471.76     44.24 o 
  -2  -2   2     1403.12     1444.91     36.58 o 
  -1  -2   2       51.61       52.86      1.40 o 
   0  -2   2      441.55      410.70      2.38 o 
   1  -2   2        2.80        3.27      0.90 o 
   2  -2   2      412.09      410.51      3.36 o 
   3  -2   2      310.87      322.92     11.11 o 
   4  -2   2        3.88        2.60      2.70 o 
  -4  -1   2        4.84        1.49      2.67 o 
  -3  -1   2        9.01        7.74      2.66 o 
  -2  -1   2      997.55     1079.53      7.11 o 
  -1  -1   2       42.15       35.11      2.70 o 
   0  -1   2        4.97        6.27      0.78 o 
   1  -1   2     1630.88     1514.68     19.42 o 
   2  -1   2      561.17      540.56      7.44 o 
   3  -1   2      101.75      102.40      3.95 o 
   4  -1   2        0.94       -0.19      3.24 o 
  -4   0   2        0.05       -4.18      2.87 o 
  -3   0   2        0.43        0.02      1.57 o 
  -2   0   2      523.88      544.53     11.68 o 
  -1   0   2       10.32       11.80      0.81 o 
   1   0   2      290.04      242.65      3.47 o 
   2   0   2      266.99      265.10      1.87 o 
   3   0   2       74.49       82.63      2.36 o 
   4   0   2       35.06       38.19      2.85 o 
  -4   1   2        3.68        1.90      2.91 o 
  -3   1   2       18.32       25.99      1.82 o 
  -2   1   2      235.14      230.48      2.01 o 
  -1   1   2     1606.38     1641.38     11.43 o 
   1   1   2      262.34      266.69      9.12 o 
   2   1   2       69.96       63.41      2.79 o 
   3   1   2       12.81        8.32      1.79 o 
   4   1   2       28.96       28.73      3.32 o 
  -4   2   2       76.26       73.50      5.13 o 
  -3   2   2      856.94      826.17      5.56 o 
  -2   2   2       79.22       74.98      3.58 o 
  -1   2   2     1765.11     1779.57     28.51 o 
   0   2   2        0.08        1.34      0.92 o 
   1   2   2      164.18      146.13      3.13 o 
   2   2   2        6.57       12.87      1.32 o 
   3   2   2        6.01        3.82      1.87 o 
   4   2   2      109.67      116.62     19.04 o 
  -4   3   2       48.01       36.99      4.99 o 
  -3   3   2      506.10      464.78      8.89 o 
  -2   3   2      340.95      318.28     22.20 o 
  -1   3   2       31.50       20.43      1.39 o 
   0   3   2        0.29        2.84      1.08 o 
   1   3   2      186.14      184.40      8.03 o 
   2   3   2      695.32      641.69      3.54 o 
   3   3   2       29.11       34.60      2.73 o 
   4   3   2       51.37       53.09      8.62 o 
  -4   4   2      795.71      923.39     11.24 o 
  -3   4   2       52.00       45.40      2.43 o 
  -2   4   2        1.35        0.51      1.69 o 
  -1   4   2      111.47      106.33      5.38 o 
   0   4   2       12.20       25.92      4.77 o 
   1   4   2      108.75      115.75      2.20 o 
   2   4   2        1.98        9.46      1.30 o 
   3   4   2      102.84      107.36      3.80 o 
   4   4   2        6.48        2.12      3.12 o 
  -4   5   2       43.85       24.01      5.56 o 
  -3   5   2       31.72       31.49      2.68 o 
  -2   5   2       46.58       40.79      2.08 o 
  -1   5   2       18.09       20.01      3.77 o 
   0   5   2        2.59        1.94      1.08 o 
   1   5   2      848.17      871.50      6.34 o 
   2   5   2        4.17        3.27      1.76 o 
   3   5   2        9.89       11.26      2.51 o 
   4   5   2       12.88       11.84      3.19 o 
  -3   6   2       15.44       20.60      2.64 o 
  -2   6   2      237.13      220.61      6.93 o 
  -1   6   2      214.99      211.44      5.55 o 
   0   6   2       25.44       26.37      1.30 o 
   1   6   2       37.02       35.36      1.91 o 
   2   6   2       77.10       82.13      2.48 o 
   3   6   2        4.19        2.76      2.52 o 
   4   6   2        7.35        4.82      3.28 o 
  -3   7   2       65.59       74.78     10.28 o 
  -2   7   2     1196.00     1173.31     43.87 o 
  -1   7   2      385.11      360.90     12.24 o 
   0   7   2        2.28        1.25      1.26 o 
   1   7   2       12.85       18.84      1.93 o 
   2   7   2       31.92       31.87      4.42 o 
   3   7   2        8.25        7.51      2.66 o 
   4   7   2        0.89        7.49      4.37 o 
  -3   8   2      199.91      207.15     20.21 o 
  -2   8   2      495.17      496.96     27.11 o 
  -1   8   2       17.07       13.24      3.14 o 
   0   8   2        0.80       -0.62      1.58 o 
   1   8   2       39.34       39.55      2.94 o 
   2   8   2      133.44      143.28      5.92 o 
   3   8   2      153.29      134.08      3.70 o 
  -3   9   2        0.00       -2.42      3.70 o 
  -2   9   2       50.75       44.21      3.05 o 
  -1   9   2       19.59       12.28      9.64 o 
   0   9   2        0.52        4.28      2.80 o 
   1   9   2      142.79      135.20      3.12 o 
   2   9   2      186.01      190.40     10.00 o 
   3   9   2       84.85       76.83      3.57 o 
  -2  10   2      107.00       85.62     13.67 o 
  -1  10   2        0.39       -1.83      2.55 o 
   0  10   2       45.67       43.85      3.14 o 
   1  10   2        0.17        3.45      3.78 o 
   2  10   2       40.93       40.32      7.35 o 
   3  10   2       37.38       33.16      3.33 o 
  -2  11   2       39.50       24.87     10.72 o 
  -1  11   2        1.64        6.30      4.37 o 
   0  11   2        0.49        1.99      3.00 o 
   1  11   2        3.52        5.04      3.33 o 
   2  11   2       25.94       25.11      3.20 o 
  -1  12   2        6.06        4.02      4.66 o 
   0  12   2        0.94        7.93      3.58 o 
   1  12   2       44.44       51.87      3.79 o 
   2  12   2       12.61       14.24      4.92 o 
   0  13   2        0.00        2.64      3.69 o 
  -2 -11   3      114.79      126.56      4.33 o 
  -1 -11   3       25.01       21.86      3.36 o 
   0 -11   3        0.14        4.63      3.34 o 
   1 -11   3       18.00       23.57      3.54 o 
  -2 -10   3       39.65       39.12      3.54 o 
  -1 -10   3       11.84        9.52      3.20 o 
   0 -10   3      102.28      119.75      6.56 o 
   1 -10   3       11.25       16.82      3.18 o 
   2 -10   3        7.98        6.04      3.95 o 
  -3  -9   3        3.66        3.61      4.59 o 
  -2  -9   3       76.91       71.54      5.13 o 
  -1  -9   3        0.37        1.41      2.81 o 
   0  -9   3        0.04        2.54      2.71 o 
   1  -9   3       71.47       68.99      3.80 o 
   2  -9   3        1.22        2.00      3.90 o 
  -3  -8   3       42.17       38.89      4.64 o 
  -2  -8   3       11.86        9.42      2.82 o 
  -1  -8   3        3.15        4.58      2.63 o 
   0  -8   3        1.57        4.20      2.76 o 
   1  -8   3       32.31       29.17      3.57 o 
   2  -8   3        7.04        7.02      2.52 o 
   3  -8   3       62.65       59.00      3.44 o 
  -3  -7   3       55.37       53.60      5.13 o 
  -2  -7   3      455.38      430.31      6.54 o 
  -1  -7   3        0.04        0.91      2.42 o 
   0  -7   3        0.00        1.02      2.39 o 
   1  -7   3        0.74        1.64      3.23 o 
   2  -7   3      156.12      143.33     10.76 o 
   3  -7   3       27.73       21.36      3.01 o 
  -3  -6   3       81.94       82.89      4.80 o 
  -2  -6   3       24.72       22.01      3.21 o 
  -1  -6   3        8.01        8.89      2.42 o 
   0  -6   3       37.33       42.14      2.36 o 
   1  -6   3        2.83        0.45      2.92 o 
   2  -6   3       71.71       72.92      3.01 o 
   3  -6   3      120.22      122.56      8.01 o 
  -4  -5   3       22.96        8.32      5.28 o 
  -3  -5   3      973.91      854.08      8.82 o 
  -2  -5   3        9.35       10.65      3.11 o 
  -1  -5   3      132.51      118.29      7.74 o 
   0  -5   3        0.33        2.49      1.82 o 
   1  -5   3       57.64       64.97      2.09 o 
   2  -5   3      258.57      245.81     13.07 o 
   3  -5   3        0.78       -0.52      2.53 o 
  -4  -4   3      412.43      410.55      8.13 o 
  -3  -4   3      474.24      417.80      6.80 o 
  -2  -4   3      219.83      222.20      8.80 o 
  -1  -4   3       22.98       22.34      3.15 o 
   0  -4   3       39.72       42.92      1.91 o 
   1  -4   3        8.37        5.00      1.94 o 
   2  -4   3      289.69      299.98     12.96 o 
   3  -4   3       14.29       11.77      2.39 o 
   4  -4   3       12.79       17.38      3.16 o 
  -4  -3   3       33.25       29.26      4.99 o 
  -3  -3   3      561.64      550.99      7.44 o 
  -2  -3   3       16.47       13.67      2.01 o 
  -1  -3   3        6.39        5.13      1.36 o 
   0  -3   3        7.23        8.06      1.55 o 
   1  -3   3     1894.34     1768.78     23.90 o 
   2  -3   3      333.39      356.63      7.94 o 
   3  -3   3        1.23        1.48      2.22 o 
   4  -3   3        0.75        0.95      2.88 o 
  -4  -2   3       43.00       35.68      4.66 o 
  -3  -2   3      265.46      270.30     11.72 o 
  -2  -2   3        1.15        0.42      1.61 o 
  -1  -2   3      126.89      126.28      3.54 o 
   0  -2   3     2725.16     2569.17      7.20 o 
   1  -2   3      582.23      556.85      8.11 o 
   2  -2   3       87.23       98.27      1.73 o 
   3  -2   3       28.19       42.25      2.58 o 
   4  -2   3        8.55        8.40      2.86 o 
  -4  -1   3        9.02        9.66      3.00 o 
  -3  -1   3        3.18        4.56      2.28 o 
  -2  -1   3      283.75      302.77      3.11 o 
  -1  -1   3        9.14       13.32      4.49 o 
   0  -1   3       11.77       10.78      1.10 o 
   1  -1   3        1.17        1.08      1.00 o 
   2  -1   3      410.38      418.81      4.50 o 
   3  -1   3        6.21        7.19      1.87 o 
   4  -1   3        2.11        1.04      2.78 o 
  -4   0   3       58.34       62.22      4.58 o 
  -3   0   3        4.12        3.80      2.24 o 
  -2   0   3       31.55       35.46      1.90 o 
  -1   0   3      100.34       92.00      3.66 o 
   0   0   3      287.05      313.92      1.97 o 
   1   0   3      126.98      116.06      1.82 o 
   2   0   3        3.75        4.42      1.11 o 
   3   0   3       14.33       13.78      1.63 o 
   4   0   3        6.17        6.85      1.91 o 
  -4   1   3        7.05        6.39      2.96 o 
  -3   1   3       31.48       28.93      2.60 o 
  -2   1   3      287.85      272.54      4.49 o 
  -1   1   3      488.70      470.34     18.41 o 
   0   1   3        0.58        0.57      1.57 o 
   1   1   3     1013.17     1033.09      3.71 o 
   2   1   3       66.28       67.19      1.89 o 
   3   1   3       55.05       60.69      1.80 o 
   4   1   3        0.33       -1.18      1.88 o 
  -4   2   3       53.51       54.25      4.83 o 
  -3   2   3      143.60      133.28      8.12 o 
  -2   2   3        0.09       -0.15      1.11 o 
  -1   2   3        0.03       -0.33      1.02 o 
   0   2   3       68.52       69.41      1.49 o 
   1   2   3      371.84      356.08      2.16 o 
   2   2   3       25.59       28.64      1.44 o 
   3   2   3      160.58      162.79      2.64 o 
   4   2   3       18.49       18.44      2.98 o 
  -4   3   3        6.12        0.45      4.47 o 
  -3   3   3       57.06       50.35      4.23 o 
  -2   3   3      143.84      145.15      2.20 o 
  -1   3   3        8.26        7.30      2.10 o 
   0   3   3       49.61       48.24      4.39 o 
   1   3   3        5.69        5.88      1.31 o 
   2   3   3      698.30      721.91     11.05 o 
   3   3   3       84.36       84.06      3.75 o 
   4   3   3        0.67        3.13      2.96 o 
  -4   4   3        3.40       13.26      5.18 o 
  -3   4   3       11.65       -2.33      3.80 o 
  -2   4   3      172.07      166.88      5.72 o 
  -1   4   3        3.19        3.57      1.53 o 
   0   4   3     1875.24     2007.66      6.58 o 
   1   4   3        2.39        1.56      1.50 o 
   2   4   3      353.93      400.75      3.45 o 
   3   4   3      217.16      228.43      4.20 o 
   4   4   3        3.45        1.17      3.05 o 
  -4   5   3        8.43        9.98      5.28 o 
  -3   5   3      712.49      722.43      8.65 o 
  -2   5   3       67.61       61.89      2.18 o 
  -1   5   3       19.54       21.94      1.83 o 
   0   5   3        1.82        1.45      1.20 o 
   1   5   3      566.99      622.14     12.62 o 
   2   5   3      338.38      344.72      6.54 o 
   3   5   3        6.57        5.73      2.44 o 
   4   5   3        4.27        2.58      3.12 o 
  -3   6   3      310.98      361.87      7.04 o 
  -2   6   3      164.91      158.37      4.11 o 
  -1   6   3       43.10       43.68      8.34 o 
   0   6   3      273.41      284.38      5.21 o 
   1   6   3        0.00        0.04      1.72 o 
   2   6   3      368.07      387.94      3.79 o 
   3   6   3       15.75       18.18      2.70 o 
   4   6   3       22.48       21.73      6.48 o 
  -3   7   3      259.04      270.23      6.68 o 
  -2   7   3       16.27        7.90      9.33 o 
  -1   7   3       20.67       22.93      7.43 o 
   0   7   3        0.00       -0.45      1.50 o 
   1   7   3      951.24     1097.28     11.16 o 
   2   7   3      167.36      168.20      3.61 o 
   3   7   3        7.77        5.29      2.73 o 
   4   7   3        1.76       -0.01      3.33 o 
  -3   8   3       50.13       30.64      5.71 o 
  -2   8   3        0.42       -0.68      2.42 o 
  -1   8   3       32.79       32.08      7.36 o 
   0   8   3      224.16      243.92     21.72 o 
   1   8   3      219.82      241.40      6.19 o 
   2   8   3      119.81      131.52      5.79 o 
   3   8   3        2.73        1.44      2.65 o 
  -3   9   3        1.80        1.83      4.61 o 
  -2   9   3        0.09       -0.48      3.64 o 
  -1   9   3       64.14       55.91      5.47 o 
   0   9   3        2.11        3.52      2.83 o 
   1   9   3        0.01        1.93      2.42 o 
   2   9   3      105.72      110.05      4.06 o 
   3   9   3        1.68        0.54      2.95 o 
  -2  10   3        0.24        0.88      3.95 o 
  -1  10   3        2.71        2.34      2.56 o 
   0  10   3        0.18        2.91      2.82 o 
   1  10   3       19.34       19.23      4.16 o 
   2  10   3       11.06       11.12      2.91 o 
   3  10   3        3.33       -0.49      3.32 o 
  -2  11   3        1.39        3.45      4.21 o 
  -1  11   3       28.93       30.36      4.35 o 
   0  11   3        1.74        2.28      3.11 o 
   1  11   3       40.61       40.36      4.80 o 
   2  11   3       10.56       10.41      4.26 o 
  -1  12   3        7.97        9.44      4.94 o 
   0  12   3        2.26        1.31      3.32 o 
   1  12   3       16.37       17.48      3.76 o 
   2  12   3       12.98       18.57      4.71 o 
   0  13   3        5.90        3.05      3.78 o 
   1  13   3        3.80        5.37      3.75 o 
  -1 -11   4      121.95      138.11      4.94 o 
   0 -11   4        3.30        5.93      4.36 o 
   1 -11   4       12.56       12.79      3.40 o 
  -2 -10   4       74.33       83.04      5.55 o 
  -1 -10   4       26.70       25.94      3.34 o 
   0 -10   4      101.80      105.11      4.84 o 
   1 -10   4        1.26        0.38      3.31 o 
   2 -10   4        7.44        5.68      4.45 o 
  -2  -9   4       20.39       21.79      3.13 o 
  -1  -9   4        3.11        3.07      2.87 o 
   0  -9   4        0.64        0.69      2.83 o 
   1  -9   4       20.39       19.10      3.08 o 
   2  -9   4        0.22        4.68      3.76 o 
  -3  -8   4       26.50       24.13      4.80 o 
  -2  -8   4       66.10       59.22      6.91 o 
  -1  -8   4        6.06        5.40      2.57 o 
   0  -8   4       35.78       40.48      3.02 o 
   1  -8   4       32.27       34.39      2.90 o 
   2  -8   4        2.59        1.02      3.54 o 
  -3  -7   4        0.65        1.95      4.49 o 
  -2  -7   4       26.92       26.75      2.78 o 
  -1  -7   4        0.26        1.43      2.35 o 
   0  -7   4        0.36        3.16      2.57 o 
   1  -7   4        0.35       -0.69      3.11 o 
   2  -7   4      104.48       90.64      4.18 o 
   3  -7   4        1.56        1.63      2.88 o 
  -3  -6   4       17.39       15.83      3.99 o 
  -2  -6   4        0.77        3.14      3.21 o 
  -1  -6   4       10.32        7.46      2.15 o 
   0  -6   4       51.23       68.59      2.56 o 
   1  -6   4      276.84      272.13      4.99 o 
   2  -6   4        0.94        3.70      2.25 o 
   3  -6   4       22.33       21.33      2.82 o 
  -3  -5   4       39.26       36.08      4.09 o 
  -2  -5   4        2.48        5.44      3.16 o 
  -1  -5   4       32.21       26.51      2.86 o 
   0  -5   4       10.69       10.34      1.82 o 
   1  -5   4      972.65     1024.30      7.70 o 
   2  -5   4       38.00       35.13      2.37 o 
   3  -5   4        2.08        2.40      2.56 o 
  -4  -4   4      386.38      355.24      7.92 o 
  -3  -4   4        8.58       12.10      3.78 o 
  -2  -4   4       13.12       11.86      1.77 o 
  -1  -4   4      100.40       92.37      1.64 o 
   0  -4   4     2659.77     2950.98     32.79 o 
   1  -4   4        3.01        2.27      1.23 o 
   2  -4   4        4.24        4.35      2.28 o 
   3  -4   4        3.74        3.26      2.44 o 
   4  -4   4       24.67       20.97      3.18 o 
  -4  -3   4        2.02        4.06      4.78 o 
  -3  -3   4        3.48        0.33      3.80 o 
  -2  -3   4        2.74        2.91      1.70 o 
  -1  -3   4      471.53      448.26      4.15 o 
   0  -3   4       14.85       17.78      1.53 o 
   1  -3   4      757.36      786.86      3.29 o 
   2  -3   4      100.82      102.83      3.32 o 
   3  -3   4        9.17        9.12      2.36 o 
   4  -3   4        7.70        8.89      2.96 o 
  -4  -2   4        5.80        4.64      4.71 o 
  -3  -2   4      111.34      124.05      9.62 o 
  -2  -2   4        0.03        0.65      1.70 o 
  -1  -2   4       48.83       42.71      1.25 o 
   0  -2   4      778.97      785.97     25.22 o 
   1  -2   4       90.61       97.09      3.20 o 
   2  -2   4        0.31       -0.14      1.31 o 
   3  -2   4       11.63        8.26      2.22 o 
   4  -2   4       26.04       25.89      3.09 o 
  -4  -1   4        4.45        1.94      2.91 o 
  -3  -1   4       13.14       14.71      2.44 o 
  -2  -1   4        0.04       -0.55      1.74 o 
  -1  -1   4      952.93      921.72     21.17 o 
   0  -1   4       71.68       64.75      3.03 o 
   1  -1   4       84.23       77.56      9.84 o 
   2  -1   4      378.62      385.87      6.30 o 
   3  -1   4        3.56        1.34      1.77 o 
   4  -1   4        1.18        2.20      2.78 o 
  -4   0   4       27.58       33.04      3.16 o 
  -3   0   4        8.49        8.28      3.63 o 
  -2   0   4      516.26      541.51      6.58 o 
  -1   0   4      243.93      237.29     15.31 o 
   0   0   4     1793.63     1758.36     14.89 o 
   1   0   4       12.70       13.58      1.37 o 
   2   0   4       82.91       68.86      1.33 o 
   3   0   4        8.80        6.11      1.58 o 
   4   0   4        2.34       -1.24      2.25 o 
  -4   1   4        9.09        7.20      3.35 o 
  -3   1   4       84.07       77.65      6.41 o 
  -2   1   4       75.16       67.21      3.53 o 
  -1   1   4       21.88       21.11      1.57 o 
   0   1   4        4.20        7.21      1.30 o 
   1   1   4      385.76      403.81      7.75 o 
   2   1   4       12.24       10.49      1.28 o 
   3   1   4        0.05        0.61      1.50 o 
   4   1   4       14.88       14.97      1.97 o 
  -4   2   4        1.15       -4.99      4.23 o 
  -3   2   4        6.87        3.05      2.86 o 
  -2   2   4      239.76      231.01      7.97 o 
  -1   2   4      935.46      884.37      7.80 o 
   0   2   4      137.66      138.56      9.75 o 
   1   2   4      347.11      319.96     11.96 o 
   2   2   4       31.25       29.47      1.44 o 
   3   2   4        0.99        0.81      1.49 o 
   4   2   4        6.18        4.52      2.76 o 
  -4   3   4       18.58       18.42      4.75 o 
  -3   3   4        8.79       -0.24      3.73 o 
  -2   3   4        7.44        4.62      1.37 o 
  -1   3   4      117.71      119.90      3.26 o 
   0   3   4        4.00        4.04      1.37 o 
   1   3   4      111.75      117.14      1.73 o 
   2   3   4      133.97      138.87      3.07 o 
   3   3   4        1.97       -0.14      2.28 o 
   4   3   4        0.15       -1.84      2.91 o 
  -4   4   4      367.45      425.15      8.13 o 
  -3   4   4       58.09       69.25      4.30 o 
  -2   4   4        0.46        0.36      1.52 o 
  -1   4   4      231.12      231.55      3.78 o 
   0   4   4     1276.53     1359.34      9.48 o 
   1   4   4      645.75      734.33      3.57 o 
   2   4   4       16.41       22.50      1.79 o 
   3   4   4       83.22       81.17      2.82 o 
   4   4   4        0.89       -0.76      2.92 o 
  -3   5   4       89.52       68.84      4.80 o 
  -2   5   4        0.24       -1.29      1.67 o 
  -1   5   4       66.89       68.00      3.89 o 
   0   5   4        2.94        3.11      1.32 o 
   1   5   4     1682.16     1874.07     16.66 o 
   2   5   4       22.99       24.98      1.85 o 
   3   5   4        8.28        6.08      2.24 o 
   4   5   4        2.43        8.06      4.23 o 
  -3   6   4        0.49       -5.21      3.95 o 
  -2   6   4        8.13        5.33      2.91 o 
  -1   6   4        2.93        2.59      1.20 o 
   0   6   4     3496.77     4059.65     18.49 o 
   1   6   4        2.50        4.18      1.72 o 
   2   6   4        2.66        0.11      2.38 o 
   3   6   4       37.55       39.30      2.71 o 
   4   6   4       16.50       25.98      5.46 o 
  -3   7   4        0.19       -4.54      4.40 o 
  -2   7   4       83.90       86.14      9.57 o 
  -1   7   4      267.70      283.65      8.84 o 
   0   7   4       30.81       27.37      1.49 o 
   1   7   4      614.01      673.07     16.00 o 
   2   7   4       14.90       13.42      2.37 o 
   3   7   4        9.58        9.24      2.79 o 
   4   7   4       16.29       12.16      3.27 o 
  -2   8   4       21.20       18.87      3.91 o 
  -1   8   4       98.78       99.34      6.99 o 
   0   8   4      282.62      344.00      5.37 o 
   1   8   4       29.43       30.72      3.73 o 
   2   8   4        1.02        1.41      2.43 o 
   3   8   4        2.08        0.50      2.61 o 
  -3   9   4        0.78       17.45      4.94 o 
  -2   9   4        0.43        6.17      6.61 o 
  -1   9   4       63.28       64.45      5.16 o 
   0   9   4       16.47       20.27      2.95 o 
   1   9   4       63.17       63.45      2.96 o 
   2   9   4       84.09       79.33      7.89 o 
   3   9   4        0.21       -0.22      2.91 o 
  -2  10   4      104.76      110.36      8.11 o 
  -1  10   4        9.28       10.52      3.02 o 
   0  10   4       62.89       68.18      3.39 o 
   1  10   4        1.55        0.17      2.43 o 
   2  10   4        1.62        1.80      2.67 o 
   3  10   4        1.87        5.81      3.08 o 
  -2  11   4        0.20        0.83      2.93 o 
  -1  11   4        0.02       -0.17      4.11 o 
   0  11   4        1.44        0.28      3.04 o 
   1  11   4       22.00       28.10      4.49 o 
   2  11   4        3.08        4.12      3.02 o 
  -1  12   4      104.73      114.86      5.68 o 
   0  12   4        9.04        6.03      3.47 o 
   1  12   4        9.87       13.48      3.57 o 
   2  12   4        1.59        4.83      4.52 o 
   0  13   4        0.15        1.99      3.45 o 
   1  13   4        8.11       12.51      3.95 o 
  -1 -11   5        5.50        4.77      3.28 o 
   0 -11   5        0.35        5.03      3.31 o 
  -2 -10   5       27.15       32.83      5.11 o 
  -1 -10   5        0.43        5.06      3.16 o 
   0 -10   5       39.60       40.26      3.93 o 
   1 -10   5       16.30       20.23      5.09 o 
  -2  -9   5        0.60        1.67      2.97 o 
  -1  -9   5       26.06       26.93      3.10 o 
   0  -9   5        0.35        2.18      2.77 o 
   1  -9   5       76.64       77.88      3.58 o 
   2  -9   5        5.39        6.30      4.14 o 
  -3  -8   5       37.77       40.65      5.13 o 
  -2  -8   5        8.67        9.45      2.72 o 
  -1  -8   5        0.79        0.52      2.57 o 
   0  -8   5      199.29      208.63     13.81 o 
   1  -8   5        0.28        2.41      2.60 o 
   2  -8   5        4.53        4.28      3.90 o 
  -3  -7   5       13.89       16.02      4.71 o 
  -2  -7   5       42.15       39.11      4.24 o 
  -1  -7   5       14.53       17.60      2.70 o 
   0  -7   5       23.02       23.12      2.65 o 
   1  -7   5       26.24       28.37      2.78 o 
   2  -7   5       37.95       27.31      3.68 o 
   3  -7   5       23.32       20.06      4.45 o 
  -3  -6   5        4.23        2.66      3.85 o 
  -2  -6   5       18.70       16.90      2.57 o 
  -1  -6   5      221.40      226.19      3.40 o 
   0  -6   5      125.33      158.66      3.08 o 
   1  -6   5        0.94        4.35      2.92 o 
   2  -6   5        0.53       -1.07      3.23 o 
   3  -6   5       19.95       19.66      4.02 o 
  -3  -5   5        0.98        2.00      3.92 o 
  -2  -5   5       43.72       39.39      4.22 o 
  -1  -5   5      701.26      747.14      4.74 o 
   0  -5   5        5.36        5.51      1.93 o 
   1  -5   5       81.40       71.65      3.19 o 
   2  -5   5       56.20       49.02      3.71 o 
   3  -5   5       59.12       48.45      4.14 o 
  -4  -4   5       16.25       12.10      4.94 o 
  -3  -4   5        0.32        1.31      3.76 o 
  -2  -4   5       56.19       58.01      2.28 o 
  -1  -4   5        1.24        3.54      1.34 o 
   0  -4   5      595.31      701.27     18.57 o 
   1  -4   5        4.60        4.62      1.38 o 
   2  -4   5        5.19        5.56      2.78 o 
   3  -4   5       36.51       34.55      4.48 o 
  -4  -3   5       11.12        9.32      4.99 o 
  -3  -3   5        0.58       -4.75      3.85 o 
  -2  -3   5        0.23        0.20      1.82 o 
  -1  -3   5     1046.85     1020.51     11.48 o 
   0  -3   5       12.08       14.92      1.56 o 
   1  -3   5      258.38      292.27      2.45 o 
   2  -3   5        0.96        0.92      1.62 o 
   3  -3   5       52.03       46.95      4.77 o 
   4  -3   5        8.89        8.13      3.40 o 
  -4  -2   5        2.29       -0.74      4.83 o 
  -3  -2   5       33.18       34.20      3.42 o 
  -2  -2   5      307.74      326.80      8.75 o 
  -1  -2   5     1109.55     1098.03     13.06 o 
   0  -2   5      110.17      102.00      3.08 o 
   1  -2   5      197.84      222.48      8.07 o 
   2  -2   5        5.26        6.48      1.54 o 
   3  -2   5       12.92       10.89      2.30 o 
   4  -2   5       10.17        9.60      2.95 o 
  -4  -1   5       18.56       12.74      4.47 o 
  -3  -1   5      111.81      118.52     11.43 o 
  -2  -1   5      476.65      507.09      8.11 o 
  -1  -1   5       23.13       18.85      1.22 o 
   0  -1   5        6.54        5.50      1.06 o 
   1  -1   5       26.28       18.90      2.15 o 
   2  -1   5       35.91       30.11      1.76 o 
   3  -1   5       16.80       13.93      1.88 o 
   4  -1   5        0.03        0.95      2.83 o 
  -4   0   5       40.06       33.89      3.85 o 
  -3   0   5       17.46       17.33      6.06 o 
  -2   0   5      260.79      263.50     10.03 o 
  -1   0   5       53.53       56.99      1.90 o 
   0   0   5     1399.28     1320.27     40.98 o 
   1   0   5       68.44       65.67      5.10 o 
   2   0   5        7.27        7.62      1.72 o 
   3   0   5      108.22      104.81      4.93 o 
   4   0   5        3.29        1.81      3.97 o 
  -4   1   5       19.10       16.57      3.23 o 
  -3   1   5      324.91      322.13     31.73 o 
  -2   1   5       63.47       58.36      2.18 o 
  -1   1   5       46.63       49.20      1.82 o 
   0   1   5        9.21        7.88      0.95 o 
   1   1   5      179.40      157.95      7.24 o 
   2   1   5       30.00       28.15      1.32 o 
   3   1   5        0.00       -2.20      1.74 o 
   4   1   5        9.18        7.47      2.21 o 
  -4   2   5       12.68        7.94      3.25 o 
  -3   2   5        5.28        4.99      2.49 o 
  -2   2   5        1.92        0.82      1.00 o 
  -1   2   5      148.08      127.79      2.67 o 
   0   2   5      477.76      468.77      9.09 o 
   1   2   5       48.48       53.33      1.30 o 
   2   2   5       96.55       98.94      2.18 o 
   3   2   5       16.00       16.32      1.89 o 
   4   2   5        8.25        6.62      2.56 o 
  -4   3   5      137.49      160.81      6.04 o 
  -3   3   5       11.62       11.15      3.61 o 
  -2   3   5      245.09      244.48      2.34 o 
  -1   3   5      249.47      259.15      3.54 o 
   0   3   5       68.13       69.96      1.73 o 
   1   3   5      116.48      105.19      4.97 o 
   2   3   5       98.35       94.06      1.96 o 
   3   3   5        1.76        0.22      2.18 o 
   4   3   5       15.79       13.56      2.79 o 
  -3   4   5       22.04       20.16      4.02 o 
  -2   4   5       10.82       12.06      1.55 o 
  -1   4   5      652.60      711.60     16.77 o 
   0   4   5      198.07      240.95     11.47 o 
   1   4   5        8.57        4.71      1.44 o 
   2   4   5       36.77       35.94      1.83 o 
   3   4   5       79.16       78.61      3.80 o 
   4   4   5       10.51        9.58      2.95 o 
  -3   5   5       14.97        5.04      4.04 o 
  -2   5   5        4.47        6.78      1.67 o 
  -1   5   5     1502.75     1615.43      7.39 o 
   0   5   5       50.05       62.85      1.66 o 
   1   5   5       51.51       41.79      1.52 o 
   2   5   5      132.08      132.59      6.14 o 
   3   5   5       38.14       37.36      2.50 o 
   4   5   5      112.33      109.55      7.35 o 
  -3   6   5       17.18       12.53      4.26 o 
  -2   6   5       92.17       95.66      3.27 o 
  -1   6   5        8.29        6.49      1.31 o 
   0   6   5      474.50      610.54      4.40 o 
   1   6   5        5.61        7.17      1.06 o 
   2   6   5        0.16        0.29      2.81 o 
   3   6   5      179.55      166.49      9.67 o 
   4   6   5      133.78      148.10      4.18 o 
  -3   7   5        8.03        0.24      4.28 o 
  -2   7   5      120.36      119.01      2.94 o 
  -1   7   5      570.24      632.61      9.97 o 
   0   7   5        6.47        5.02      1.46 o 
   1   7   5      133.01      134.89      5.55 o 
   2   7   5        3.67        3.84      2.31 o 
   3   7   5       31.93       32.44      2.63 o 
   4   7   5        4.94        3.85      3.16 o 
  -3   8   5        1.50        4.90      4.45 o 
  -2   8   5      164.56      168.10      3.60 o 
  -1   8   5      296.79      305.94     13.37 o 
   0   8   5       38.59       33.47      1.72 o 
   1   8   5       35.48       35.48      2.34 o 
   2   8   5        4.00        4.16      2.52 o 
   3   8   5       18.28       16.94      2.72 o 
  -3   9   5      120.21      157.60      6.09 o 
  -2   9   5      169.99      166.77      3.53 o 
  -1   9   5        5.94        5.86      2.39 o 
   0   9   5        2.24        1.76      3.85 o 
   1   9   5        1.05        0.50      2.38 o 
   2   9   5       32.07       26.83      2.77 o 
   3   9   5       11.48        8.24      2.94 o 
  -2  10   5      103.49       96.71     13.04 o 
  -1  10   5       18.99       15.05      3.47 o 
   0  10   5       88.57      106.02      4.77 o 
   1  10   5        4.47        4.36      2.40 o 
   2  10   5        2.74        5.07      2.74 o 
   3  10   5       49.09       49.86      3.34 o 
  -2  11   5       28.24       34.87      3.18 o 
  -1  11   5        0.00        2.90      4.23 o 
   0  11   5        0.41        0.27      3.10 o 
   1  11   5        7.65       13.03      4.23 o 
   2  11   5       44.14       41.77      3.21 o 
  -1  12   5       22.66       26.27      4.66 o 
   0  12   5       23.69       22.77      3.53 o 
   1  12   5        2.47        6.66      4.75 o 
   2  12   5       43.38       40.96      5.06 o 
   0  13   5        2.77        5.18      3.51 o 
   1  13   5        8.11       15.55      4.06 o 
  -1 -10   6       25.16       26.66      3.45 o 
   0 -10   6        5.20        7.32      3.11 o 
   1 -10   6        0.55        1.69      3.09 o 
  -2  -9   6        0.02        6.51      4.30 o 
  -1  -9   6       76.27       71.41      4.10 o 
   0  -9   6        0.38        1.79      2.72 o 
   1  -9   6       29.43       30.60      5.16 o 
   2  -9   6       11.73       10.82      4.49 o 
  -2  -8   6       22.13       16.05      4.21 o 
  -1  -8   6       76.87       79.24      3.21 o 
   0  -8   6        8.49        9.03      2.75 o 
   1  -8   6        0.16        0.56      2.77 o 
   2  -8   6       39.12       31.50      4.33 o 
  -3  -7   6       53.11       38.30      5.04 o 
  -2  -7   6      258.21      216.08      5.71 o 
  -1  -7   6       10.61        7.50      2.75 o 
   0  -7   6        0.42        1.13      2.55 o 
   1  -7   6       16.50       16.59      2.52 o 
   2  -7   6       65.04       55.70      4.28 o 
   3  -7   6       40.53       34.99      4.61 o 
  -3  -6   6       11.15        7.20      4.02 o 
  -2  -6   6       33.13       30.86      3.71 o 
  -1  -6   6      162.74      168.09      4.88 o 
   0  -6   6       54.19       53.81      2.49 o 
   1  -6   6        8.00        8.60      2.44 o 
   2  -6   6      112.93       90.54      4.40 o 
   3  -6   6       92.96       87.26      4.97 o 
  -3  -5   6        8.07        7.73      4.02 o 
  -2  -5   6      158.20      144.84      4.75 o 
  -1  -5   6        0.42        1.11      2.01 o 
   0  -5   6       13.23       15.50      2.09 o 
   1  -5   6        7.05        6.80      2.05 o 
   2  -5   6      162.72      143.58      4.42 o 
   3  -5   6       39.06       29.64      3.99 o 
  -3  -4   6       14.39        9.13      3.90 o 
  -2  -4   6       24.43       22.60      2.34 o 
  -1  -4   6        0.98        0.73      1.72 o 
   0  -4   6      516.46      609.29      7.08 o 
   1  -4   6        2.29        3.12      1.53 o 
   2  -4   6        3.50        4.64      3.02 o 
   3  -4   6       29.59       27.08      3.73 o 
  -4  -3   6       22.83       19.90      5.16 o 
  -3  -3   6        3.17        3.76      3.90 o 
  -2  -3   6      226.46      227.65     10.89 o 
  -1  -3   6       13.07       13.86      1.29 o 
   0  -3   6       20.21       23.26      1.62 o 
   1  -3   6        8.16        4.00      1.53 o 
   2  -3   6       16.90       15.58      1.76 o 
   3  -3   6        0.01        4.71      3.38 o 
   4  -3   6        0.45        0.02      4.35 o 
  -4  -2   6       16.56        6.37      4.90 o 
  -3  -2   6      106.64      111.87     11.77 o 
  -2  -2   6       13.02       10.44      2.06 o 
  -1  -2   6      278.21      259.04      5.28 o 
   0  -2   6       97.22      113.22      1.72 o 
   1  -2   6       35.89       27.51      4.35 o 
   2  -2   6       14.68        9.97      1.71 o 
   3  -2   6        7.64        8.13      3.14 o 
   4  -2   6      257.38      270.71      6.56 o 
  -4  -1   6        3.64       -1.95      4.52 o 
  -3  -1   6      198.80      197.74     22.42 o 
  -2  -1   6       61.46       60.26      3.10 o 
  -1  -1   6      128.84       89.89      1.34 o 
   0  -1   6        7.53        8.48      1.09 o 
   1  -1   6        6.30        4.00      1.55 o 
   2  -1   6       87.03       79.82      2.16 o 
   3  -1   6       47.60       46.45      4.72 o 
   4  -1   6       41.98       35.78      4.37 o 
  -4   0   6      160.73      156.48     18.71 o 
  -3   0   6       26.87       24.21      3.26 o 
  -2   0   6        6.89        3.62      1.97 o 
  -1   0   6       71.46       71.72      2.05 o 
   0   0   6       25.10       29.90      3.60 o 
   1   0   6      180.60      185.03      4.72 o 
   2   0   6        4.86        3.07      1.75 o 
   3   0   6      251.65      262.24     20.32 o 
   4   0   6       41.98       40.96      4.54 o 
  -4   1   6       19.21       20.20      6.13 o 
  -3   1   6       59.00       58.88      4.62 o 
  -2   1   6       61.60       55.05      3.51 o 
  -1   1   6      420.66      419.14      3.19 o 
   0   1   6        9.01        8.51      1.54 o 
   1   1   6      522.40      530.36     16.69 o 
   2   1   6        7.84        6.51      1.18 o 
   3   1   6       32.66       29.11      2.04 o 
   4   1   6        0.04       -4.86      2.96 o 
  -4   2   6       74.26       76.95      7.79 o 
  -3   2   6       12.52       15.44      2.68 o 
  -2   2   6       48.79       52.03      4.56 o 
  -1   2   6      108.96      105.38      2.13 o 
   0   2   6       10.11       12.72      1.72 o 
   1   2   6        9.15        7.88      1.77 o 
   2   2   6      103.16      107.98      1.68 o 
   3   2   6        2.28        2.48      1.78 o 
   4   2   6        2.63        0.55      2.88 o 
  -3   3   6       20.05       18.85      3.80 o 
  -2   3   6      783.87      839.65      7.58 o 
  -1   3   6        1.54        0.47      1.15 o 
   0   3   6       25.53       26.93      4.11 o 
   1   3   6      642.90      622.10      2.84 o 
   2   3   6      264.39      272.21      4.10 o 
   3   3   6       60.53       57.72      3.24 o 
   4   3   6        5.20        2.38      4.45 o 
  -3   4   6       16.83       17.26      3.99 o 
  -2   4   6      133.29      149.81      4.18 o 
  -1   4   6      225.80      257.21      8.19 o 
   0   4   6        0.00        2.21      1.61 o 
   1   4   6        5.77        8.87      2.07 o 
   2   4   6      249.75      283.00      4.84 o 
   3   4   6      296.81      296.86      7.36 o 
   4   4   6       38.17       45.74      5.02 o 
  -3   5   6        1.68       -0.93      3.83 o 
  -2   5   6      156.21      154.59     10.72 o 
  -1   5   6       20.79       27.65      2.06 o 
   0   5   6       14.62       14.69      1.64 o 
   1   5   6       51.66       40.17      1.33 o 
   2   5   6      693.58      670.19      4.79 o 
   3   5   6      126.07      127.21      5.43 o 
   4   5   6       15.73       36.80      5.30 o 
  -3   6   6        3.97        0.43      4.28 o 
  -2   6   6       37.72       39.22      2.22 o 
  -1   6   6       28.27       26.99      1.82 o 
   0   6   6      194.02      201.89      2.28 o 
   1   6   6        0.61        1.62      1.23 o 
   2   6   6        4.63        3.34      1.88 o 
   3   6   6        2.83        4.64      2.29 o 
   4   6   6       16.02       46.26      5.66 o 
  -3   7   6       15.65       11.86      4.49 o 
  -2   7   6       55.61       52.67      2.56 o 
  -1   7   6        0.54        0.73      2.03 o 
   0   7   6        0.24        0.60      1.56 o 
   1   7   6      101.13       95.58      2.49 o 
   2   7   6        7.51        6.31      2.32 o 
   3   7   6        7.30        8.06      5.60 o 
   4   7   6        6.60       10.86      5.49 o 
  -3   8   6       68.49       72.62      5.11 o 
  -2   8   6       10.10       10.59      3.98 o 
  -1   8   6       91.44       90.84      3.84 o 
   0   8   6       47.17       40.62      2.57 o 
   1   8   6       10.77        7.92      2.20 o 
   2   8   6       11.90       16.20      2.57 o 
   3   8   6        2.75        6.10      2.70 o 
  -2   9   6        8.40        5.70      3.39 o 
  -1   9   6        5.81        8.01      2.46 o 
   1   9   6       26.46       26.52      2.62 o 
   2   9   6       25.54       26.31      3.58 o 
   3   9   6       20.42       22.04      3.84 o 
  -2  10   6        0.24       -0.27      3.26 o 
  -1  10   6       25.10       20.66      2.59 o 
   0  10   6        0.01        4.06      4.04 o 
   1  10   6       35.13       29.46      2.66 o 
   2  10   6        8.71       14.89      2.67 o 
   3  10   6      152.12      133.28      7.45 o 
  -2  11   6       17.96       19.60      2.93 o 
  -1  11   6       11.10        8.84      4.14 o 
   0  11   6        0.65        1.43      3.16 o 
   1  11   6      115.50       99.41      5.09 o 
   2  11   6       20.60       19.33      2.92 o 
  -1  12   6        5.46       10.82      4.56 o 
   0  12   6       48.70       46.50      3.63 o 
   1  12   6        0.27       -0.69      4.75 o 
   2  12   6       12.12       16.52      3.10 o 
   0  13   6        0.48        1.95      3.71 o 
   1  13   6       53.95       68.20      4.22 o 
  -1 -10   7        1.83        3.54      3.11 o 
   0 -10   7        7.97        7.58      3.39 o 
   1 -10   7        0.20        1.10      3.30 o 
  -2  -9   7        0.62        0.81      4.06 o 
  -1  -9   7        6.17        6.44      3.05 o 
   0  -9   7        0.70        3.14      2.88 o 
   1  -9   7      148.05      158.99     11.60 o 
  -2  -8   7        0.68       -0.95      4.18 o 
  -1  -8   7       21.96       20.32      3.23 o 
   0  -8   7        5.25        7.89      2.71 o 
   1  -8   7       19.26       16.67      2.81 o 
   2  -8   7      205.00      190.15      5.75 o 
  -3  -7   7       16.03       12.98      4.90 o 
  -2  -7   7       15.92       11.27      4.04 o 
  -1  -7   7        0.59        2.28      2.51 o 
   0  -7   7        2.91        5.12      2.39 o 
   1  -7   7      375.32      354.88     15.62 o 
   2  -7   7       15.02       11.48      3.97 o 
  -3  -6   7       84.32       73.48      4.92 o 
  -2  -6   7        7.63        4.47      3.61 o 
  -1  -6   7      105.06       98.72      4.06 o 
   0  -6   7        0.12        0.24      2.29 o 
   1  -6   7       58.31       43.12      6.23 o 
   2  -6   7       64.05       52.32      4.04 o 
   3  -6   7       18.05       15.43      4.18 o 
  -3  -5   7       25.80       20.85      4.37 o 
  -2  -5   7        0.00        2.07      3.35 o 
  -1  -5   7       32.19       33.66      2.26 o 
   0  -5   7        2.43        3.19      2.07 o 
   1  -5   7       38.07       33.14      3.22 o 
   2  -5   7        4.80        5.30      3.42 o 
   3  -5   7       18.13       19.09      4.02 o 
  -3  -4   7        0.01       -2.38      4.11 o 
  -2  -4   7        6.39        7.18      2.28 o 
  -1  -4   7        0.62        1.70      1.47 o 
   0  -4   7       46.52       38.56      2.12 o 
   1  -4   7       39.96       36.90      2.58 o 
   2  -4   7        0.00        0.69      3.07 o 
   3  -4   7       87.47       78.18      4.47 o 
  -3  -3   7        5.53        1.90      3.97 o 
  -2  -3   7      122.54      123.63      6.47 o 
  -1  -3   7       26.91       29.43      1.42 o 
   0  -3   7        0.66        2.19      1.44 o 
   1  -3   7      137.57      113.89      2.67 o 
   2  -3   7        1.23        1.33      2.88 o 
   3  -3   7      156.86      151.99      4.71 o 
  -4  -2   7        8.53        8.42      4.85 o 
  -3  -2   7        0.04        0.06      2.54 o 
  -2  -2   7        0.42        0.85      2.11 o 
  -1  -2   7        5.72        6.62      1.15 o 
   0  -2   7      306.65      289.29      3.35 o 
   1  -2   7        1.80        1.20      1.61 o 
   2  -2   7        0.34        1.63      1.73 o 
   3  -2   7       89.66       77.21      4.14 o 
   4  -2   7       42.22       43.12      4.68 o 
  -4  -1   7        2.33       -3.11      4.49 o 
  -3  -1   7       14.20       14.07      2.69 o 
  -2  -1   7      244.43      256.30      7.31 o 
  -1  -1   7       24.58       25.30      1.02 o 
   0  -1   7       62.42       64.73      6.29 o 
   1  -1   7       59.00       61.90      1.91 o 
   2  -1   7      514.46      513.31     17.83 o 
   3  -1   7      235.23      253.01     23.07 o 
   4  -1   7        1.59        3.49      4.30 o 
  -4   0   7       21.37       22.15      5.40 o 
  -3   0   7        0.83       -0.32      2.49 o 
  -2   0   7        2.91        0.44      2.09 o 
  -1   0   7       21.30       20.18      2.54 o 
   0   0   7       12.72       11.28      0.98 o 
   1   0   7       26.06       28.97      1.97 o 
   2   0   7      383.06      415.60      6.67 o 
   3   0   7       34.09       25.59      2.58 o 
   4   0   7        3.73        4.02      3.99 o 
  -4   1   7        3.44        3.03      3.19 o 
  -3   1   7      143.77      145.41     18.74 o 
  -2   1   7        0.02       -0.49      1.98 o 
  -1   1   7       83.13       80.65      2.13 o 
   0   1   7       26.99       26.73      1.92 o 
   1   1   7     1146.03     1262.65     17.31 o 
   2   1   7      439.31      431.34      7.36 o 
   3   1   7       26.43       25.37      2.61 o 
   4   1   7        3.60        1.55      2.91 o 
  -4   2   7       19.86       17.45      3.44 o 
  -3   2   7      178.27      188.50     17.52 o 
  -2   2   7        7.04        6.96      2.23 o 
  -1   2   7       67.27       67.13      5.91 o 
   0   2   7      260.61      251.69      5.75 o 
   1   2   7        2.75       21.97      1.75 o 
   2   2   7      858.94      889.17      8.12 o 
   3   2   7       73.49       68.12      3.82 o 
   4   2   7        1.57        3.17      2.93 o 
  -4   3   7        5.89        2.50      4.92 o 
  -3   3   7       51.94       52.89      4.37 o 
  -2   3   7        9.20        7.62      2.71 o 
  -1   3   7       93.01       79.02      9.15 o 
   0   3   7       18.84       18.54      1.77 o 
   1   3   7     3282.37     3233.78     87.68 o 
   2   3   7      311.06      334.53      5.28 o 
   3   3   7        5.86        3.55      1.81 o 
   4   3   7        5.93       11.32      4.45 o 
  -3   4   7       85.04      103.76      4.99 o 
  -2   4   7       16.38       18.45      3.28 o 
  -1   4   7      215.13      202.67      4.31 o 
   0   4   7       13.34        7.12      1.83 o 
   1   4   7      413.17      412.62     21.81 o 
   2   4   7      118.53      133.58      2.27 o 
   3   4   7       48.81       46.93      2.52 o 
   4   4   7       13.68       24.82      4.75 o 
  -3   5   7        0.40        0.81      3.73 o 
  -2   5   7        1.75        0.50      3.30 o 
  -1   5   7        4.74        3.98      1.52 o 
   0   5   7       10.34        6.69      1.76 o 
   1   5   7        6.25        5.56      1.26 o 
   2   5   7        4.13        5.23      1.67 o 
   3   5   7        2.89        2.35      2.18 o 
   4   5   7       45.88       50.47      5.02 o 
  -3   6   7        0.17        1.85      4.23 o 
  -2   6   7        1.86        1.69      3.64 o 
  -1   6   7       48.83       51.52      3.14 o 
   0   6   7      249.23      244.45      5.30 o 
   1   6   7       19.84       16.86      1.40 o 
   2   6   7       27.57       24.75      2.03 o 
   3   6   7       15.39       14.91      2.33 o 
   4   6   7       96.61      110.82      6.01 o 
  -3   7   7        0.02       -2.04      4.47 o 
  -2   7   7       25.42       27.36      4.02 o 
  -1   7   7        1.15        0.15      1.57 o 
   0   7   7        1.69        1.82      1.69 o 
   1   7   7       63.95       56.12      2.56 o 
   2   7   7       32.67       33.22      2.41 o 
   3   7   7      116.23      118.18      4.27 o 
   4   7   7       33.49       41.98      5.47 o 
  -3   8   7        0.61       -1.55      4.61 o 
  -2   8   7        1.50        3.66      3.80 o 
  -1   8   7        5.74        3.46      2.58 o 
   0   8   7      225.11      219.00      2.76 o 
   1   8   7        0.50        0.90      2.22 o 
   2   8   7       16.89       21.15      2.55 o 
   3   8   7      112.36      103.94      3.32 o 
  -2   9   7       39.01       41.20      4.49 o 
  -1   9   7        1.06        2.46      2.52 o 
   1   9   7       21.52       19.07      2.96 o 
   2   9   7      201.37      188.67      3.54 o 
   3   9   7      105.27       93.32      3.35 o 
  -2  10   7        0.14        0.95      3.99 o 
  -1  10   7       20.24       13.62      2.65 o 
   1  10   7       23.89       26.52      2.68 o 
   2  10   7      179.30      161.07      3.62 o 
   3  10   7        0.38        9.62      3.01 o 
  -2  11   7        0.23        1.35      4.21 o 
  -1  11   7       26.30       29.14      4.37 o 
   0  11   7        6.91        5.01      3.30 o 
   1  11   7      127.22      140.16      5.51 o 
   2  11   7       16.97       21.28      2.94 o 
  -1  12   7        0.11       -0.07      4.40 o 
   0  12   7       24.67       42.32      3.72 o 
   1  12   7        2.78       31.81      5.06 o 
   2  12   7      158.43      134.56      3.84 o 
   0  13   7        3.63       14.40      5.49 o 
   1  13   7      266.25      205.38      6.54 o 
   0 -10   8      144.76      158.93     11.24 o 
  -1  -9   8       17.14       19.69      3.27 o 
   0  -9   8        4.25        7.31      2.95 o 
   1  -9   8      278.65      291.53     44.23 o 
  -2  -8   8        1.61        1.76      4.30 o 
  -1  -8   8        5.23        4.12      2.87 o 
   0  -8   8      606.00      637.44     32.25 o 
   1  -8   8        4.54        4.25      3.61 o 
   2  -8   8        4.44        3.47      4.16 o 
  -2  -7   8       30.51       23.13      4.09 o 
  -1  -7   8       39.05       34.67      2.83 o 
   0  -7   8       11.58        9.73      2.65 o 
   1  -7   8       89.11       81.42      5.90 o 
   2  -7   8        0.69       -1.24      3.92 o 
  -3  -6   8       11.53        6.49      4.71 o 
  -2  -6   8        2.62       -0.10      3.99 o 
  -1  -6   8       72.76       68.50      2.76 o 
   0  -6   8      308.28      300.02      3.88 o 
   1  -6   8        3.07        5.09      2.43 o 
   2  -6   8       69.21       63.47      4.26 o 
   3  -6   8        2.42        0.57      3.92 o 
  -3  -5   8        2.53        1.55      4.40 o 
  -2  -5   8        6.17        1.76      3.85 o 
  -1  -5   8        3.03        2.08      2.12 o 
   0  -5   8       15.97       15.82      2.16 o 
   1  -5   8        0.70        0.62      2.17 o 
   2  -5   8      139.73      138.92      4.78 o 
   3  -5   8        0.71       -1.40      3.95 o 
  -3  -4   8        3.89        1.90      4.33 o 
  -2  -4   8        0.00        0.26      2.35 o 
  -1  -4   8       54.28       48.15      1.80 o 
   0  -4   8        0.00        0.19      1.73 o 
   1  -4   8       18.38       17.47      1.62 o 
   2  -4   8        8.78        7.23      3.38 o 
   3  -4   8       25.54       28.05      3.95 o 
  -3  -3   8        6.89        5.68      4.52 o 
  -2  -3   8       10.53       12.25      2.37 o 
  -1  -3   8       33.94       31.77      1.54 o 
   0  -3   8        1.16        1.44      1.52 o 
   1  -3   8      209.80      194.68      5.67 o 
   2  -3   8        0.03       -1.31      2.88 o 
   3  -3   8       47.64       44.10      4.21 o 
  -3  -2   8       21.87       20.59      2.77 o 
  -2  -2   8        4.36        4.76      2.88 o 
  -1  -2   8       54.92       52.23      1.65 o 
   0  -2   8        0.01        0.75      1.29 o 
   1  -2   8       19.52       17.10      1.55 o 
   2  -2   8      172.68      168.77      5.12 o 
   3  -2   8       18.60       15.62      3.87 o 
  -3  -1   8        1.19        2.45      2.62 o 
  -2  -1   8       69.04       75.43      2.65 o 
  -1  -1   8       33.10       25.27      1.09 o 
   0  -1   8       56.62       52.22      3.57 o 
   1  -1   8        9.06       10.97      1.79 o 
   2  -1   8       74.93       75.38      4.23 o 
   3  -1   8        0.09        0.52      2.29 o 
   4  -1   8        0.40       -2.07      4.23 o 
  -3   0   8        1.96        0.32      2.63 o 
  -2   0   8        0.01       -0.08      2.17 o 
  -1   0   8       95.94       93.06      2.24 o 
   0   0   8      539.70      584.23      5.89 o 
   1   0   8      274.94      292.92      4.06 o 
   2   0   8      260.23      271.33      5.09 o 
   3   0   8        2.89        1.12      2.36 o 
   4   0   8       10.77        6.82      4.64 o 
  -3   1   8        3.27        2.11      2.61 o 
  -2   1   8       11.12        5.66      2.16 o 
  -1   1   8       21.92       25.26      1.88 o 
   0   1   8      129.94      116.58      6.25 o 
   1   1   8     2833.18     3092.18     14.38 o 
   2   1   8      122.57      117.45      2.59 o 
   3   1   8       14.03       12.30      2.45 o 
   4   1   8        6.22        6.13      2.98 o 
  -3   2   8        0.51       -0.03      2.68 o 
  -2   2   8        0.06        0.15      2.11 o 
  -1   2   8       78.79       81.99      3.33 o 
   0   2   8     6292.65     6748.69     13.18 o 
   1   2   8       20.22       66.42      9.38 o 
   2   2   8       52.81       44.71      2.75 o 
   3   2   8       18.21       16.53      2.55 o 
   4   2   8      134.20      150.09     17.25 o 
  -3   3   8        2.21       -0.74      3.80 o 
  -2   3   8       34.03       29.87      2.41 o 
  -1   3   8      188.52      198.97      4.11 o 
   0   3   8      159.13      193.46     28.55 o 
   1   3   8       72.38       74.32      4.18 o 
   2   3   8        1.14        0.47      1.25 o 
   3   3   8        3.69        3.18      2.42 o 
   4   3   8       40.44       43.81      4.94 o 
  -3   4   8       11.39        6.75      4.14 o 
  -2   4   8        7.60        8.68      3.57 o 
  -1   4   8      607.18      575.38      7.54 o 
   0   4   8      788.77      814.58     17.95 o 
   1   4   8        0.01        0.54      1.22 o 
   2   4   8       41.99       38.35      1.66 o 
   3   4   8        6.45       -1.97      3.92 o 
   4   4   8      131.89      162.14      5.99 o 
  -3   5   8        9.11       12.34      4.26 o 
  -2   5   8        3.91        7.16      3.66 o 
  -1   5   8       16.73       17.16      1.53 o 
   0   5   8       49.72       47.50      2.72 o 
   1   5   8       22.65       21.31      1.57 o 
   2   5   8       58.71       60.97      1.97 o 
   3   5   8       17.15       12.17      4.02 o 
   4   5   8        0.31       11.46      4.90 o 
  -3   6   8        0.00        0.31      4.11 o 
  -2   6   8        4.53        0.24      3.49 o 
  -1   6   8      123.10      117.82      4.63 o 
   0   6   8        9.68        7.57      1.88 o 
   1   6   8       53.44       52.68      2.14 o 
   2   6   8       20.58       20.94      1.97 o 
   3   6   8       52.01       56.98      4.64 o 
   4   6   8        9.31       17.09      5.02 o 
  -3   7   8        8.83        8.49      4.56 o 
  -2   7   8        1.59        2.61      3.73 o 
  -1   7   8       88.96       96.75      4.27 o 
   0   7   8        0.00        0.22      1.76 o 
   1   7   8      261.08      243.50      6.00 o 
   2   7   8      104.35      105.93      2.74 o 
   3   7   8       71.04       82.37      5.06 o 
  -3   8   8        2.87        2.88      4.64 o 
  -2   8   8        0.12        0.90      3.85 o 
  -1   8   8       25.81       22.61      2.41 o 
   0   8   8      114.13      113.24      2.51 o 
   1   8   8       15.59       17.37      2.34 o 
   2   8   8      267.88      269.88     11.35 o 
   3   8   8       15.27       20.47      4.87 o 
  -2   9   8       56.16       52.42      4.68 o 
  -1   9   8        0.66        0.23      2.37 o 
   0   9   8       11.39        9.03      2.01 o 
   1   9   8      106.06       98.17      3.08 o 
   2   9   8       25.47       39.21      2.70 o 
   3   9   8        4.42        6.23      4.59 o 
  -2  10   8        1.10        1.12      4.28 o 
  -1  10   8       13.21       14.31      2.62 o 
   1  10   8       13.91       41.47      6.60 o 
   2  10   8       85.72       86.50      3.22 o 
   3  10   8       87.57       91.35      5.61 o 
  -2  11   8       21.81       18.64      4.45 o 
  -1  11   8        3.41       13.60      4.30 o 
   0  11   8        8.24       37.67      3.44 o 
   1  11   8      491.61      439.03      7.39 o 
   2  11   8       20.25       37.21      4.02 o 
  -1  12   8        1.06       10.74      4.59 o 
   0  12   8      567.82      507.39     57.42 o 
   1  12   8       15.62       23.15      4.61 o 
   2  12   8        0.32        2.60      3.07 o 
   0  13   8       16.60       18.31      3.71 o 
   1  13   8        3.16        6.49      4.90 o 
  -1  -9   9      194.07      197.49      6.37 o 
   0  -9   9        0.16        1.87      2.94 o 
   1  -9   9        2.62        7.39      4.16 o 
  -2  -8   9       29.67       22.89      4.61 o 
  -1  -8   9        0.99        3.33      2.73 o 
   0  -8   9       43.44       44.08      3.13 o 
   1  -8   9        2.62        5.75      3.95 o 
  -2  -7   9       73.81       63.66      4.68 o 
  -1  -7   9      272.78      267.43      5.65 o 
   0  -7   9        2.07        4.10      2.47 o 
   1  -7   9      205.63      213.37      5.51 o 
   2  -7   9        0.84        5.49      3.95 o 
  -2  -6   9       69.62       55.58      4.73 o 
  -1  -6   9       69.44       68.35      2.71 o 
   0  -6   9       56.46       52.56      2.64 o 
   1  -6   9        9.83       11.43      3.45 o 
   2  -6   9       22.27       24.72      4.30 o 
  -3  -5   9       24.37       23.79      5.04 o 
  -2  -5   9      174.92      180.90      5.63 o 
  -1  -5   9       41.65       38.83      2.58 o 
   0  -5   9       21.65       24.61      2.24 o 
   1  -5   9       11.11       11.36      3.35 o 
   2  -5   9        0.01        0.29      3.33 o 
   3  -5   9        3.29        5.40      4.11 o 
  -3  -4   9        1.98        1.66      4.45 o 
  -2  -4   9       58.61       53.90      3.89 o 
  -1  -4   9        2.37        2.35      1.62 o 
   0  -4   9       31.57       33.86      2.07 o 
   1  -4   9        2.21        0.88      2.13 o 
   2  -4   9        0.00        0.31      3.16 o 
   3  -4   9       79.47       80.01      4.64 o 
  -3  -3   9       36.63       30.38      4.99 o 
  -2  -3   9       18.60       16.84      2.62 o 
  -1  -3   9        2.85        3.29      1.44 o 
   0  -3   9        4.22        4.28      1.66 o 
   1  -3   9       34.00       28.82      2.14 o 
   2  -3   9       17.96       16.97      3.30 o 
   3  -3   9        0.90        3.07      3.83 o 
  -3  -2   9        3.32        2.82      2.73 o 
  -2  -2   9        2.41        2.12      2.44 o 
  -1  -2   9      121.25      116.08      2.61 o 
   0  -2   9       58.00       48.55      3.16 o 
   1  -2   9        8.91        7.63      1.94 o 
   2  -2   9        0.02        1.74      2.02 o 
   3  -2   9        4.10        3.38      3.59 o 
  -3  -1   9        1.29       -1.45      2.82 o 
  -2  -1   9        0.25        0.35      2.39 o 
  -1  -1   9       76.34       80.34      2.31 o 
   0  -1   9       82.24       80.20      1.63 o 
   1  -1   9      471.04      471.34      3.86 o 
   2  -1   9        5.02        3.42      2.03 o 
   3  -1   9        9.24        4.42      3.80 o 
   4  -1   9        8.96       12.62      4.45 o 
  -3   0   9        7.88        7.09      3.01 o 
  -2   0   9       11.58        8.78      2.45 o 
  -1   0   9      991.57      962.23      8.63 o 
   0   0   9     1099.92     1187.46     12.29 o 
   1   0   9        7.60        8.66      1.78 o 
   2   0   9       29.98       30.79      2.19 o 
   3   0   9        0.54       -1.25      3.20 o 
   4   0   9       97.91       90.54      5.59 o 
  -3   1   9        7.36        7.62      3.30 o 
  -2   1   9        0.99        1.27      2.33 o 
  -1   1   9     1001.53     1028.87      5.19 o 
   0   1   9        0.11        0.15      0.96 o 
   1   1   9       41.59       41.04      1.99 o 
   2   1   9       33.83       32.43      2.23 o 
   3   1   9      266.76      287.67     19.92 o 
   4   1   9      210.47      220.83      6.85 o 
  -3   2   9        0.80        0.61      2.92 o 
  -2   2   9       14.98       12.99      2.34 o 
  -1   2   9        6.17        5.14      1.78 o 
   0   2   9       93.01      120.15      5.82 o 
   1   2   9        5.08        4.81      1.78 o 
   2   2   9       79.92       74.81      2.50 o 
   3   2   9       88.59       83.92      9.51 o 
   4   2   9      633.85      702.95     63.56 o 
  -3   3   9        9.82        7.36      2.78 o 
  -2   3   9      234.78      237.09      7.88 o 
  -1   3   9      710.36      719.22      6.94 o 
   0   3   9       10.99       11.15      1.99 o 
   1   3   9      159.13      161.82     11.93 o 
   2   3   9        7.77        8.27      2.17 o 
   3   3   9      336.29      334.41     19.20 o 
   4   3   9        5.63       11.65      4.61 o 
  -3   4   9        4.18        5.40      3.97 o 
  -2   4   9      115.63      120.64      4.73 o 
  -1   4   9      270.65      275.20      3.43 o 
   0   4   9      364.63      387.62      4.08 o 
   1   4   9       11.85       11.01      1.22 o 
   2   4   9       89.02       84.10      3.83 o 
   3   4   9      115.36      125.25      4.87 o 
   4   4   9      106.27      133.02      5.87 o 
  -3   5   9       35.83       32.80      4.83 o 
  -2   5   9      491.27      523.18      7.39 o 
  -1   5   9       32.79       35.31      1.73 o 
   0   5   9       73.98       79.23      2.41 o 
   1   5   9       37.92       36.53      1.65 o 
   2   5   9        1.54        3.26      3.30 o 
   3   5   9       20.87       23.08      4.16 o 
   4   5   9       14.99       22.39      5.06 o 
  -3   6   9       26.09       19.52      4.87 o 
  -2   6   9       66.85       68.18      4.42 o 
  -1   6   9       27.34       29.46      1.82 o 
   0   6   9       97.96       98.09      9.88 o 
   1   6   9       13.28       15.93      1.56 o 
   2   6   9        1.02        4.34      1.81 o 
   3   6   9      352.82      355.93      6.92 o 
   4   6   9       14.76       17.59      5.16 o 
  -3   7   9       63.87       56.93      5.32 o 
  -2   7   9        6.35        3.19      3.85 o 
  -1   7   9       50.25       45.01      2.56 o 
   0   7   9        0.27        1.64      2.00 o 
   1   7   9      173.53      176.89      2.29 o 
   2   7   9        0.06        4.63      2.12 o 
   3   7   9        1.92        2.50      4.47 o 
  -3   8   9        0.48       -1.45      4.80 o 
  -2   8   9        9.62        8.32      4.16 o 
  -1   8   9       33.10       32.86      2.59 o 
   0   8   9       33.51       34.09      3.48 o 
   1   8   9       13.33       14.03      2.44 o 
   2   8   9      120.08      122.80      3.00 o 
   3   8   9       12.74       17.00      4.71 o 
  -2   9   9        1.11        5.13      4.26 o 
  -1   9   9        5.05        0.99      2.46 o 
   0   9   9       23.11       20.08      2.28 o 
   1   9   9      216.59      220.48      3.60 o 
   2   9   9      114.79      126.60      3.24 o 
   3   9   9        1.21        4.02      4.66 o 
  -2  10   9        1.01       -1.45      4.56 o 
  -1  10   9      183.22      151.64     13.86 o 
   1  10   9        0.08        3.78      2.55 o 
   2  10   9       33.01       34.43      2.87 o 
   3  10   9        2.45       41.62      5.30 o 
  -1  11   9      251.45      240.59      6.06 o 
   1  11   9        3.79        2.99      2.74 o 
   2  11   9       76.75       90.27      3.45 o 
  -1  12   9       20.35       33.71      4.90 o 
   0  12   9       21.90       14.28      3.60 o 
   1  12   9        0.12        4.78      4.73 o 
   2  12   9       31.37       33.19      3.25 o 
   0  13   9        2.83        4.36      3.56 o 
   1  13   9       16.50       12.62      4.92 o 
   0  -9  10        9.76       15.31      4.16 o 
  -1  -8  10       10.67       12.00      4.45 o 
   0  -8  10      103.88      100.29      4.87 o 
   1  -8  10        1.21        5.28      4.06 o 
  -2  -7  10        9.18        8.65      4.35 o 
  -1  -7  10       34.97       37.23      4.21 o 
   0  -7  10        2.09        2.15      2.47 o 
   1  -7  10       22.64       23.34      4.09 o 
   2  -7  10        0.06        2.90      4.37 o 
  -2  -6  10       20.86       18.92      4.66 o 
  -1  -6  10       79.43       75.05      4.06 o 
   0  -6  10       14.95       15.17      2.45 o 
   1  -6  10        1.69        2.21      3.42 o 
   2  -6  10        2.01        0.50      4.14 o 
  -3  -5  10       59.01       56.22      5.51 o 
  -2  -5  10        1.77        0.21      3.85 o 
  -1  -5  10       30.66       23.92      2.62 o 
   0  -5  10        6.08        6.93      2.24 o 
   1  -5  10       35.63       35.16      3.45 o 
   2  -5  10      105.86      108.75      5.04 o 
   3  -5  10       29.54       26.96      4.73 o 
  -3  -4  10       43.14       42.62      5.11 o 
  -2  -4  10       16.28       13.05      2.61 o 
  -1  -4  10      113.36      104.55      3.04 o 
   0  -4  10        0.11        2.93      1.99 o 
   1  -4  10        0.07        0.20      2.07 o 
   2  -4  10        0.60       -0.38      3.61 o 
   3  -4  10       91.90       90.66      4.90 o 
  -3  -3  10       12.09        6.87      4.78 o 
  -2  -3  10        0.73        1.65      2.54 o 
  -1  -3  10        9.99        8.05      2.46 o 
   0  -3  10        3.48        2.97      1.65 o 
   1  -3  10       52.07       50.42      2.36 o 
   2  -3  10       30.59       29.69      3.28 o 
   3  -3  10       62.81       63.23      4.54 o 
  -3  -2  10       12.12       11.96      3.05 o 
  -2  -2  10      174.24      180.29      5.03 o 
  -1  -2  10       74.05       66.89      2.42 o 
   0  -2  10      202.12      190.24     10.40 o 
   1  -2  10        0.14        0.23      1.95 o 
   2  -2  10       20.90       22.58      2.48 o 
   3  -2  10        1.75        1.26      3.71 o 
  -3  -1  10        5.14        2.98      2.94 o 
  -2  -1  10      366.86      368.81     19.43 o 
  -1  -1  10      284.56      284.22      9.37 o 
   0  -1  10        0.16       -0.48      1.16 o 
   1  -1  10      108.58      102.38      5.65 o 
   2  -1  10       29.98       28.66      5.03 o 
   3  -1  10      210.17      201.65      5.68 o 
  -3   0  10       10.73        8.82      2.88 o 
  -2   0  10      127.79      129.89      7.40 o 
  -1   0  10        3.68        3.82      1.98 o 
   0   0  10        1.24        2.32      1.12 o 
   1   0  10        3.19        3.60      1.89 o 
   2   0  10      486.84      497.96      4.46 o 
   3   0  10      914.60      989.09     54.92 o 
  -3   1  10        3.27       -0.30      2.83 o 
  -2   1  10       86.22       89.48      6.92 o 
  -1   1  10       44.32       46.45      2.78 o 
   0   1  10        6.13        5.65      1.00 o 
   1   1  10      119.14      121.79      2.66 o 
   2   1  10      451.72      442.49      4.20 o 
   3   1  10      278.33      285.08     14.96 o 
   4   1  10        0.12       -3.64      4.66 o 
  -3   2  10        0.75       -0.49      2.91 o 
  -2   2  10       34.82       33.42      5.50 o 
  -1   2  10      108.09      103.39      2.53 o 
   0   2  10       54.21       57.51      1.64 o 
   1   2  10        0.67       -0.45      1.79 o 
   2   2  10       46.59       39.92      2.52 o 
   3   2  10      159.53      174.09      9.29 o 
   4   2  10       16.49       20.75      3.57 o 
  -3   3  10        0.12        2.27      2.85 o 
  -2   3  10       53.86       47.69      3.55 o 
  -1   3  10       93.94       91.88      3.99 o 
   0   3  10       11.17       10.61      2.15 o 
   1   3  10      167.74      184.75      7.13 o 
   2   3  10        9.16       10.89      2.28 o 
   3   3  10       32.30       29.64      3.06 o 
   4   3  10       14.89       13.53      3.53 o 
  -3   4  10       91.33       99.32      5.21 o 
  -2   4  10       55.53       56.12      4.28 o 
  -1   4  10      157.89      153.72      3.15 o 
   0   4  10      134.72      139.73      6.86 o 
   1   4  10       11.70        9.29      3.00 o 
   2   4  10       22.80       25.36      3.45 o 
   3   4  10       22.18       28.57      4.26 o 
   4   4  10      306.11      396.67      7.94 o 
  -3   5  10       92.12       94.11      5.49 o 
  -2   5  10       32.48       26.43      4.26 o 
  -1   5  10        8.95        9.11      2.42 o 
   0   5  10        4.49        8.12      2.20 o 
   1   5  10       48.30       32.23      1.59 o 
   2   5  10      683.54      679.22      7.54 o 
   3   5  10       32.73       35.56      4.28 o 
   4   5  10      247.79      312.33      7.54 o 
  -3   6  10       37.15       39.60      4.99 o 
  -2   6  10        0.55        1.61      2.70 o 
  -1   6  10        7.46        7.51      1.81 o 
   0   6  10        0.82        5.85      2.29 o 
   1   6  10       24.97       27.67      1.64 o 
   2   6  10       99.89       99.98      4.64 o 
   3   6  10      238.61      259.80      6.37 o 
  -3   7  10       28.73       22.65      5.09 o 
  -2   7  10        1.47        1.95      4.14 o 
  -1   7  10       57.45       51.30      2.15 o 
   0   7  10       52.29       55.91      2.89 o 
   1   7  10      771.66      733.83     12.55 o 
   2   7  10        5.33        3.73      3.85 o 
   3   7  10      121.97      134.52      5.61 o 
  -2   8  10       63.61       50.66      4.87 o 
  -1   8  10      141.10      132.28      6.61 o 
   0   8  10       36.45       31.04      2.37 o 
   1   8  10        4.52       15.12      5.95 o 
   2   8  10       13.02       16.19      3.97 o 
   3   8  10       18.51       23.79      4.80 o 
  -2   9  10      181.86      173.20      6.13 o 
  -1   9  10      209.37      189.29     14.77 o 
   0   9  10       20.40       37.74      9.07 o 
   1   9  10      287.57      269.83      3.86 o 
   2   9  10       14.37       15.81      4.14 o 
   3   9  10      168.34      186.51      6.37 o 
  -2  10  10       45.37       33.56      4.78 o 
  -1  10  10        0.23        4.71      2.85 o 
   1  10  10       14.61       15.97      2.66 o 
   2  10  10      198.76      195.40      5.92 o 
   3  10  10      726.97      772.56     10.27 o 
  -1  11  10       12.00        7.25      4.09 o 
   1  11  10       38.38       31.84      2.95 o 
   2  11  10      302.78      289.60      6.75 o 
  -1  12  10       19.34       26.12      4.75 o 
   0  12  10       24.61       24.24      4.10 o 
   1  12  10        0.29        5.78      4.28 o 
   2  12  10        1.11       -3.42      4.64 o 
  -1  -8  11        3.10        4.73      4.11 o 
   0  -8  11       20.85       25.93      4.18 o 
   1  -8  11        6.22        8.70      4.40 o 
  -1  -7  11        1.33        2.40      3.95 o 
   0  -7  11        0.52        1.78      3.54 o 
   1  -7  11       84.40       84.55      4.92 o 
  -2  -6  11        2.57        1.97      4.42 o 
  -1  -6  11       17.24       13.98      3.83 o 
   0  -6  11       12.35       11.51      3.28 o 
   1  -6  11        4.73        3.73      3.83 o 
   2  -6  11       11.05       10.46      4.54 o 
  -2  -5  11       83.49       75.16      4.56 o 
  -1  -5  11       13.49       14.11      2.72 o 
   0  -5  11        6.90        6.30      3.00 o 
   1  -5  11       31.45       30.69      3.87 o 
   2  -5  11      164.71      167.28      5.80 o 
  -3  -4  11        2.91       -1.90      5.06 o 
  -2  -4  11       71.94       63.14      4.59 o 
  -1  -4  11       10.96        7.67      2.55 o 
   0  -4  11       30.64       32.85      3.16 o 
   1  -4  11        7.55        4.92      3.38 o 
   2  -4  11      253.83      261.20      5.87 o 
   3  -4  11      435.35      438.44      8.08 o 
  -3  -3  11      260.26      277.20      7.30 o 
  -2  -3  11       20.78       15.60      2.80 o 
  -1  -3  11       12.51        8.54      2.47 o 
   0  -3  11        0.08       -0.17      2.66 o 
   1  -3  11      147.72      155.70      6.41 o 
   2  -3  11      241.73      236.24      5.54 o 
   3  -3  11       39.21       38.58      4.49 o 
  -3  -2  11       23.15       14.26      3.20 o 
  -2  -2  11      114.25      133.14      8.30 o 
  -1  -2  11       10.44        9.90      2.33 o 
   0  -2  11      103.60       99.30      2.56 o 
   1  -2  11       10.90        7.21      2.16 o 
   2  -2  11     1530.46     1581.02     22.04 o 
   3  -2  11        4.59        4.40      4.11 o 
  -3  -1  11      133.59      136.80      9.50 o 
  -2  -1  11        7.66        7.25      2.65 o 
  -1  -1  11        0.39        2.28      2.14 o 
   0  -1  11        7.24        5.94      1.75 o 
   1  -1  11     1636.02     1593.13      8.75 o 
   2  -1  11      430.32      444.14      4.41 o 
   3  -1  11        2.94        0.05      4.06 o 
  -3   0  11       15.03       11.63      4.17 o 
  -2   0  11        3.82        2.82      2.59 o 
  -1   0  11        2.15        3.32      2.13 o 
   0   0  11       61.68       58.33      2.05 o 
   1   0  11      112.12      102.73      2.66 o 
   2   0  11      357.36      352.99      4.08 o 
   3   0  11        6.80        6.11      3.07 o 
  -3   1  11        0.32        1.34      3.64 o 
  -2   1  11       78.15       80.66     10.16 o 
  -1   1  11        3.23        3.92      2.04 o 
   0   1  11        2.78        1.53      1.64 o 
   1   1  11       50.53       47.63      2.31 o 
   2   1  11      374.52      390.53      6.66 o 
   3   1  11        4.51        3.10      2.80 o 
  -3   2  11        3.18        1.44      2.99 o 
  -2   2  11        0.12       -1.26      2.57 o 
  -1   2  11       26.06       22.68      4.64 o 
   0   2  11      135.40      150.80      2.69 o 
   1   2  11       36.12       33.73      2.19 o 
   2   2  11       14.95        9.73      3.65 o 
   3   2  11       73.38       78.29      5.23 o 
  -3   3  11       19.80       18.11      4.80 o 
  -2   3  11       12.74        9.36      2.57 o 
  -1   3  11      109.71      108.16      4.59 o 
   0   3  11        3.53        2.57      2.33 o 
   1   3  11      949.29      973.27      5.48 o 
   2   3  11        5.10        3.21      2.48 o 
   3   3  11      110.66      113.29      6.99 o 
  -3   4  11        4.09        0.93      4.61 o 
  -2   4  11        2.47        5.59      3.66 o 
  -1   4  11        0.90        1.52      2.49 o 
   0   4  11       16.53       29.86      5.12 o 
   1   4  11       54.37       54.63      3.68 o 
   2   4  11        0.53       -1.31      3.54 o 
   3   4  11      495.41      514.81      7.51 o 
  -3   5  11        0.35       -1.88      4.56 o 
  -2   5  11        4.48        3.95      4.02 o 
  -1   5  11        5.53        5.77      2.62 o 
   0   5  11      166.56      169.98      5.62 o 
   1   5  11        6.12        3.78      3.16 o 
   2   5  11      494.32      497.15      6.75 o 
   3   5  11      274.23      288.94      6.44 o 
  -3   6  11        3.77        3.21      4.80 o 
  -2   6  11      111.57      115.69      3.55 o 
  -1   6  11       19.46       20.14      2.75 o 
   0   6  11      459.91      464.78     15.83 o 
   1   6  11        0.93       -0.07      2.29 o 
   2   6  11      722.78      754.59      8.27 o 
   3   6  11      337.71      360.94      7.06 o 
  -3   7  11      155.89      182.33      6.75 o 
  -2   7  11      102.09      102.55      5.16 o 
  -1   7  11        0.01        3.95      2.55 o 
   0   7  11       19.48       20.22      3.29 o 
   1   7  11      163.51      174.56      3.30 o 
   2   7  11      226.97      228.08      5.66 o 
   3   7  11       64.59       72.81      5.11 o 
  -2   8  11       76.49       63.92      4.66 o 
  -1   8  11       56.54       56.87      2.91 o 
   0   8  11      435.51      503.57      7.14 o 
   1   8  11        1.85        4.94      2.38 o 
   2   8  11     1628.12     1670.24     12.08 o 
   3   8  11       46.47       46.07      5.13 o 
  -2   9  11       16.91        9.32      4.61 o 
  -1   9  11       45.58       46.26      4.33 o 
   0   9  11        3.54        4.87      2.49 o 
   1   9  11     1352.70     1238.99     18.74 o 
   2   9  11      529.84      534.02      7.77 o 
   3   9  11       23.80       23.56      5.11 o 
  -2  10  11        4.21        7.42      4.75 o 
  -1  10  11       92.83       86.24      4.80 o 
   1  10  11       58.96       66.49      3.02 o 
   2  10  11      157.35      159.79      5.71 o 
   3  10  11        0.06        0.52      5.09 o 
  -1  11  11        1.75        4.94      4.16 o 
   1  11  11        6.01        7.61      4.14 o 
   2  11  11       98.97       92.92      5.42 o 
   0  12  11        0.95        6.89      4.33 o 
   1  12  11        4.09        7.70      4.33 o 
   0  -7  12        0.34       -2.19      3.68 o 
   1  -7  12       10.71       10.36      4.26 o 
  -2  -6  12       40.84       47.69      4.97 o 
   0  -6  12       90.21       98.53      4.40 o 
   1  -6  12       15.80       14.86      3.83 o 
   2  -6  12        1.15        4.49      4.42 o 
  -2  -5  12        2.67        4.14      3.95 o 
  -1  -5  12        2.47       -0.16      2.80 o 
   0  -5  12        0.44        2.41      3.42 o 
   1  -5  12       16.26       17.71      3.68 o 
   2  -5  12      321.46      332.01      6.94 o 
  -2  -4  12        0.51        0.45      4.16 o 
  -1  -4  12       41.09       44.68      3.01 o 
   0  -4  12      205.99      218.07      3.58 o 
   1  -4  12       71.96       77.02      4.04 o 
   2  -4  12      155.74      150.38      5.06 o 
  -2  -3  12        0.81        1.06      2.97 o 
  -1  -3  12        0.01        1.04      2.39 o 
   0  -3  12       37.29       38.03      2.52 o 
   1  -3  12     2365.17     2423.52      8.96 o 
   2  -3  12       18.21       19.47      3.64 o 
   3  -3  12        1.15        2.52      4.45 o 
  -3  -2  12        4.11        4.40      4.61 o 
  -2  -2  12        1.47        1.06      2.88 o 
  -1  -2  12        0.08       -0.64      2.41 o 
   0  -2  12     2154.98     2224.46     12.09 o 
   1  -2  12        0.08        1.94      2.23 o 
   2  -2  12        1.49       -0.94      2.29 o 
   3  -2  12        0.88       -1.31      4.37 o 
  -3  -1  12        1.22        3.93      3.08 o 
  -2  -1  12        0.24       -0.65      2.80 o 
  -1  -1  12       69.05       68.47      2.85 o 
   0  -1  12      123.21      128.79      2.70 o 
   1  -1  12     1258.21     1240.91      6.50 o 
   2  -1  12        6.94        6.61      2.41 o 
   3  -1  12        3.77        3.04      4.04 o 
  -3   0  12       10.05        7.55      3.22 o 
  -2   0  12        0.11        1.58      2.72 o 
  -1   0  12       66.89       64.65      2.73 o 
   0   0  12     1061.38     1072.87      5.54 o 
   1   0  12       19.08       18.50      2.26 o 
   2   0  12       48.14       41.26      2.81 o 
   3   0  12       69.62       68.90      4.83 o 
  -3   1  12        0.39       -0.50      3.12 o 
  -2   1  12       19.83       15.82      2.83 o 
  -1   1  12      361.53      354.48     16.35 o 
   0   1  12      357.55      342.38      5.08 o 
   1   1  12        9.97       11.94      2.31 o 
   2   1  12      310.88      312.88      4.06 o 
   3   1  12        1.61        0.04      2.74 o 
  -3   2  12        1.31        2.04      3.31 o 
  -2   2  12      128.44      125.23     10.20 o 
  -1   2  12      126.86      116.86      8.69 o 
   0   2  12      408.56      428.94      3.23 o 
   1   2  12        1.68        1.89      2.14 o 
   2   2  12       67.23       66.44      2.89 o 
   3   2  12        3.24        2.44      2.82 o 
  -3   3  12        6.75        6.37      5.02 o 
  -2   3  12        0.00        0.80      2.61 o 
  -1   3  12       34.17       40.55      4.91 o 
   0   3  12       10.60       10.75      4.22 o 
   1   3  12      300.89      309.81      6.09 o 
   2   3  12       36.98       31.53      2.78 o 
   3   3  12       65.86       62.67      5.98 o 
  -3   4  12        7.09       10.46      4.80 o 
  -2   4  12       56.35       46.97      4.40 o 
  -1   4  12      355.16      359.49      4.47 o 
   0   4  12       48.04       46.12      2.76 o 
   1   4  12       31.34       32.69      3.87 o 
   2   4  12       28.37       23.45      2.67 o 
   3   4  12       25.27       21.47      4.49 o 
  -3   5  12       42.03       51.82      5.49 o 
  -2   5  12        0.48        3.21      4.16 o 
  -1   5  12       16.13       12.91      3.68 o 
   0   5  12        0.35        1.08      2.59 o 
   1   5  12      154.84      163.05      4.61 o 
   2   5  12      351.25      323.67      6.01 o 
   3   5  12        6.86       -0.17      4.47 o 
  -3   6  12       63.03       72.84      5.56 o 
  -2   6  12       10.17       12.15      3.08 o 
  -1   6  12      285.17      274.05      4.15 o 
   0   6  12      211.27      226.51      3.77 o 
   1   6  12       83.76       82.71      2.98 o 
   2   6  12      335.60      333.27      6.39 o 
   3   6  12        1.26        3.07      4.28 o 
  -2   7  12        2.10        4.02      4.37 o 
  -1   7  12       55.94       55.24      3.12 o 
   0   7  12       35.22       56.23      3.25 o 
   1   7  12     3634.58     3468.30     32.23 o 
   2   7  12        1.58       -4.23      4.11 o 
   3   7  12        3.99        5.80      4.35 o 
  -2   8  12        0.41       -1.74      4.45 o 
  -1   8  12        0.60        6.24      2.91 o 
   0   8  12     2553.14     2521.44     15.31 o 
   1   8  12        9.82        3.76      3.97 o 
   2   8  12        6.97        3.23      4.33 o 
   3   8  12        0.95        4.59      4.52 o 
  -2   9  12       59.09       55.29      5.18 o 
  -1   9  12       94.00       86.98      5.04 o 
   0   9  12      211.71      207.64      9.00 o 
   1   9  12      620.04      621.69      7.80 o 
   2   9  12        1.62       -0.97      4.21 o 
   3   9  12        8.82       13.95      5.21 o 
  -1  10  12      155.74      154.06      5.51 o 
   1  10  12       19.65       15.45      4.16 o 
   2  10  12        1.09        2.26      4.54 o 
  -1  11  12      131.34      123.75      5.40 o 
   1  11  12        0.45       -1.24      4.11 o 
   2  11  12       38.88       38.30      4.78 o 
   0  12  12       94.31       84.48      5.30 o 
   0  -6  13       68.02       80.54      4.40 o 
   1  -6  13        3.41        6.42      4.16 o 
  -2  -5  13       18.80       13.93      4.73 o 
  -1  -5  13      103.21      108.11      5.68 o 
   0  -5  13      203.13      221.95      3.92 o 
   1  -5  13       15.18       15.33      4.06 o 
   2  -5  13       17.77       18.83      4.11 o 
  -2  -4  13       26.82       23.11      4.71 o 
  -1  -4  13      330.30      365.20      7.06 o 
   0  -4  13      539.66      594.06      7.89 o 
   1  -4  13        4.51        2.40      3.57 o 
   2  -4  13        2.64        1.83      3.97 o 
  -2  -3  13        0.53        1.92      4.62 o 
  -1  -3  13      563.05      598.01      8.03 o 
   0  -3  13       35.15       36.06      2.60 o 
   1  -3  13        0.39        0.90      2.32 o 
   2  -3  13       40.49       41.48      4.21 o 
  -2  -2  13       27.89       22.57      4.50 o 
  -1  -2  13        5.20        8.63      4.30 o 
   0  -2  13      888.14      945.84     25.98 o 
   1  -2  13        0.81       -0.20      2.37 o 
   2  -2  13       18.34       17.85      3.92 o 
   3  -2  13        5.88        3.42      4.68 o 
  -3  -1  13        6.28        4.65      3.84 o 
  -2  -1  13       32.71       33.25      3.18 o 
  -1  -1  13      888.26      927.48      9.29 o 
   0  -1  13       63.85       64.69      4.16 o 
   1  -1  13      390.50      400.02     10.98 o 
   2  -1  13       16.50       14.99      2.60 o 
   3  -1  13       57.90       61.88      4.68 o 
  -3   0  13       11.16       10.18      3.50 o 
  -2   0  13      281.98      323.90     25.67 o 
  -1   0  13     1082.52     1094.50      9.96 o 
   0   0  13        2.87        0.72      2.05 o 
   1   0  13       23.41       22.43      2.54 o 
   2   0  13       10.97       11.01      2.49 o 
   3   0  13        2.68        2.14      2.77 o 
  -3   1  13      127.94      129.72     16.59 o 
  -2   1  13      377.15      403.80     40.76 o 
  -1   1  13       55.07       49.20      5.97 o 
   0   1  13       42.76       40.42      2.23 o 
   1   1  13       57.46       59.03      7.27 o 
   2   1  13        1.20        3.85      2.46 o 
   3   1  13        0.19       -3.58      2.98 o 
  -3   2  13        6.03        6.93      3.40 o 
  -2   2  13      546.40      573.52     42.02 o 
  -1   2  13       49.57       48.79      7.17 o 
   0   2  13      213.66      209.65      4.46 o 
   1   2  13        2.07        2.14      2.29 o 
   2   2  13        0.26       -1.41      2.51 o 
   3   2  13       16.80       10.65      2.95 o 
  -3   3  13      224.26      253.73      7.18 o 
  -2   3  13        0.09        6.30      4.42 o 
  -1   3  13       12.08       15.26      3.16 o 
   0   3  13        7.27        7.91      2.86 o 
   1   3  13       73.08       60.94      2.78 o 
   2   3  13        8.11        6.66      2.63 o 
   3   3  13        0.02       -2.14      2.97 o 
  -3   4  13       35.87       49.90      5.68 o 
  -2   4  13       70.00       71.15      4.94 o 
  -1   4  13       19.01       15.44      3.08 o 
   0   4  13       68.57       66.20      3.04 o 
   1   4  13        6.67        7.20      3.90 o 
   2   4  13        7.59        5.82      2.70 o 
   3   4  13       11.81       14.32      3.01 o 
  -3   5  13       12.53       13.22      5.11 o 
  -2   5  13      168.31      178.11      6.95 o 
  -1   5  13       84.79       83.66      3.47 o 
   0   5  13      441.14      433.39      4.74 o 
   1   5  13      168.45      151.87      4.99 o 
   2   5  13        0.22       -0.93      3.80 o 
   3   5  13        0.60       -0.40      4.49 o 
  -2   6  13        2.66        5.37      5.79 o 
  -1   6  13      618.05      567.97      5.36 o 
   0   6  13     1449.37     1466.14      7.92 o 
   1   6  13        0.00        0.13      2.69 o 
   2   6  13        0.95       -1.28      4.04 o 
   3   6  13        9.24       11.67      4.49 o 
  -2   7  13        1.14       -0.12      4.47 o 
  -1   7  13      810.64      789.47      6.08 o 
   0   7  13       24.75       21.03      3.03 o 
   1   7  13        1.91        1.37      2.59 o 
   2   7  13        0.11       -2.97      4.09 o 
   3   7  13       61.88       66.44      5.11 o 
  -2   8  13       18.97       19.06      4.90 o 
  -1   8  13       74.70       82.50      3.39 o 
   0   8  13      667.43      673.26      5.61 o 
   1   8  13        2.70        0.59      3.80 o 
   2   8  13       14.17       13.72      4.42 o 
   3   8  13        0.05        1.66      4.56 o 
  -2   9  13       93.31       96.32      5.80 o 
  -1   9  13      525.87      532.17      8.08 o 
   0   9  13       27.69       26.48      3.21 o 
   1   9  13       41.70       38.13      4.33 o 
   2   9  13        3.22        4.11      4.52 o 
   3   9  13       66.38       76.26      5.94 o 
  -1  10  13      656.66      651.95      8.91 o 
   0  10  13        0.63        2.64      3.71 o 
   1  10  13        3.18        3.80      3.95 o 
   2  10  13       19.04       21.23      4.61 o 
  -1  11  13       32.14       36.96      4.61 o 
   1  11  13       27.42       26.15      4.42 o 
   2  11  13        2.74        1.16      4.59 o 
   0  12  13       57.89       54.41      5.06 o 
  -1  -5  14       41.95       47.04      5.37 o 
   0  -5  14        1.14        6.99      4.61 o 
   1  -5  14        8.91       10.96      3.85 o 
  -1  -4  14      270.59      301.63      7.08 o 
   0  -4  14        1.13       -1.93      4.52 o 
   1  -4  14        3.58        4.37      3.49 o 
   2  -4  14       27.31       33.78      4.61 o 
  -2  -3  14      166.36      201.34      4.54 o 
  -1  -3  14       62.99       62.19      5.18 o 
   0  -3  14       36.38       26.36      4.80 o 
   1  -3  14       12.53       10.99      2.55 o 
   2  -3  14       13.08       11.67      4.21 o 
  -2  -2  14       14.77       16.15      3.19 o 
  -1  -2  14       24.05       27.36      4.68 o 
   0  -2  14      312.00      346.18      6.54 o 
   1  -2  14        1.09        1.88      2.49 o 
   2  -2  14       27.33       29.17      4.14 o 
  -2  -1  14      210.06      253.12     14.30 o 
  -1  -1  14        4.59        7.56      4.26 o 
   0  -1  14       42.46       41.53      4.71 o 
   1  -1  14       13.59       15.79      2.51 o 
   2  -1  14        1.98        2.06      2.49 o 
   3  -1  14        0.65        2.92      4.26 o 
  -2   0  14       77.10       77.76      9.07 o 
  -1   0  14      144.38      146.19      5.54 o 
   0   0  14        9.43        4.75      4.23 o 
   1   0  14        0.08        0.62      2.31 o 
   2   0  14        0.49        0.88      2.55 o 
   3   0  14       33.54       35.54      4.80 o 
  -2   1  14       74.92       83.00      7.19 o 
  -1   1  14        0.75        5.49      4.26 o 
   0   1  14       52.82       49.06      4.64 o 
   1   1  14       23.14       18.70      2.54 o 
   2   1  14       45.35       39.52      2.83 o 
   3   1  14        3.37        3.16      3.05 o 
  -2   2  14        0.50       -0.91      2.83 o 
  -1   2  14      107.53      109.86      3.78 o 
   0   2  14       38.86       37.29      3.30 o 
   1   2  14        0.33        0.95      2.35 o 
   2   2  14       25.17       22.76      2.75 o 
   3   2  14        0.20       -0.75      3.00 o 
  -2   3  14        5.93        4.99      4.54 o 
  -1   3  14        0.59        1.64      3.16 o 
   0   3  14       13.27       14.50      3.04 o 
   1   3  14        0.62       -0.51      2.37 o 
   2   3  14        0.02        0.99      2.64 o 
   3   3  14       13.21       10.47      3.06 o 
  -2   4  14      192.45      188.67      6.28 o 
  -1   4  14      598.80      633.04     14.63 o 
   0   4  14       65.54       68.92      3.28 o 
   1   4  14        0.09        1.50      4.06 o 
   2   4  14        2.87        5.44      2.72 o 
   3   4  14        5.91        1.33      3.09 o 
  -2   5  14      563.97      613.54     11.35 o 
  -1   5  14      273.57      282.53      6.35 o 
   0   5  14        0.53        1.54      2.93 o 
   1   5  14        0.37        3.42      3.99 o 
   2   5  14        6.82        5.04      4.21 o 
   3   5  14       33.57       32.66      4.99 o 
  -2   6  14       85.23       76.10      3.84 o 
  -1   6  14      205.29      212.34      4.21 o 
   0   6  14        1.35        5.25      2.90 o 
   1   6  14        0.00        0.94      2.85 o 
   2   6  14       59.08       51.37      4.40 o 
   3   6  14      152.54      155.56      6.09 o 
  -2   7  14       61.74       58.31      5.54 o 
  -1   7  14      114.26      113.14      3.65 o 
   0   7  14        4.24        3.33      2.98 o 
   1   7  14       42.41       45.53      3.00 o 
   2   7  14       10.57        8.96      4.37 o 
   3   7  14       32.24       35.94      4.94 o 
  -2   8  14       19.12       17.69      5.06 o 
  -1   8  14       28.64       28.75      6.39 o 
   0   8  14       39.24       35.08      3.09 o 
   1   8  14        0.03        0.10      3.97 o 
   2   8  14        8.56       11.46      4.56 o 
   3   8  14        5.58        6.47      5.02 o 
  -1   9  14        0.01        1.09      4.45 o 
   0   9  14        9.79        9.94      2.85 o 
   1   9  14       41.59       41.91      4.61 o 
   2   9  14       33.96       38.94      4.97 o 
  -1  10  14       48.46       40.70      5.11 o 
   0  10  14        5.60        3.57      3.80 o 
   1  10  14        0.83        2.23      4.18 o 
   2  10  14        8.69        9.98      4.68 o 
   1  11  14       64.64       74.55      5.06 o 
   1  -5  15       51.65       58.43      4.66 o 
  -1  -4  15       95.26      103.86      5.87 o 
   0  -4  15        4.76        5.59      4.92 o 
   1  -4  15        0.97        1.69      3.54 o 
  -1  -3  15       22.98       28.26      5.28 o 
   0  -3  15        1.63        3.61      4.61 o 
   1  -3  15       14.29       16.24      2.85 o 
   2  -3  15       52.31       51.94      4.54 o 
  -2  -2  15        0.08       -1.31      5.16 o 
  -1  -2  15        0.50       -0.26      4.68 o 
   0  -2  15       40.33       43.67      4.87 o 
   1  -2  15        0.28        0.51      2.58 o 
   2  -2  15       33.41       36.94      4.56 o 
  -2  -1  15       38.19       41.72      5.49 o 
  -1  -1  15        0.90        4.78      4.73 o 
   0  -1  15        2.60        2.83      4.33 o 
   1  -1  15       31.93       33.76      3.76 o 
   2  -1  15        2.24        2.99      2.77 o 
  -2   0  15        0.67        4.14      5.16 o 
  -1   0  15       82.55       80.85      5.42 o 
   0   0  15       29.25       30.71      4.64 o 
   1   0  15        1.91        2.05      2.52 o 
   2   0  15       12.50        6.35      2.81 o 
   3   0  15       76.07       86.76      5.61 o 
  -2   1  15      145.88      186.65      6.58 o 
  -1   1  15        2.14        3.70      3.36 o 
   0   1  15        0.38       -0.97      4.42 o 
   1   1  15        5.95        5.56      2.47 o 
   2   1  15        2.68        1.57      2.70 o 
   3   1  15        4.05        5.03      3.28 o 
  -2   2  15      175.57      195.90      6.58 o 
  -1   2  15       10.20        6.71      3.35 o 
   0   2  15       10.08        8.27      4.35 o 
   1   2  15        0.41        0.80      2.58 o 
   2   2  15       51.29       41.20      3.06 o 
   3   2  15      122.50      125.98      4.06 o 
  -2   3  15      110.54      126.75      6.01 o 
  -1   3  15       25.43       25.06      3.39 o 
   0   3  15        0.41       -0.87      3.06 o 
   1   3  15       14.69       13.04      2.60 o 
   2   3  15        3.55        4.82      2.65 o 
   3   3  15        7.20        2.90      3.21 o 
  -2   4  15      186.63      205.88      6.73 o 
  -1   4  15        1.76        3.15      3.33 o 
   0   4  15       17.19       15.88      3.10 o 
   1   4  15        0.04        3.16      4.02 o 
   2   4  15      225.51      186.56     11.60 o 
   3   4  15        0.31       -1.21      3.11 o 
  -2   5  15      100.33      113.43      4.34 o 
  -1   5  15        0.15        0.89      3.25 o 
   0   5  15       10.22        8.76      3.11 o 
   1   5  15       87.88       69.03      3.49 o 
   2   5  15       87.82       79.68      4.94 o 
   3   5  15        5.78        8.30      4.68 o 
  -2   6  15        3.14        3.43      3.58 o 
  -1   6  15       11.68        9.99      3.26 o 
   0   6  15       33.88       36.99      3.40 o 
   1   6  15        0.41        3.25      2.85 o 
   2   6  15       24.61       19.42      4.59 o 
   3   6  15       13.57        4.61      4.99 o 
  -2   7  15        7.92        7.54      4.97 o 
  -1   7  15        3.26        3.98      3.23 o 
   0   7  15        0.00        2.13      3.16 o 
   1   7  15        0.01        2.17      2.89 o 
   2   7  15       77.30       70.96      5.11 o 
   3   7  15        5.89        6.42      5.13 o 
  -2   8  15        0.52        0.40      5.25 o 
  -1   8  15        3.10        8.40      3.16 o 
   0   8  15       71.16       72.51      3.54 o 
   1   8  15        0.05        1.88      2.95 o 
   2   8  15       15.76       15.17      4.47 o 
  -1   9  15       17.64       15.36      4.87 o 
   0   9  15        5.59        6.52      2.98 o 
   1   9  15       56.92       52.63      4.87 o 
   2   9  15        0.58        1.64      4.47 o 
  -1  10  15        4.70        5.21      4.75 o 
   0  10  15       30.57       35.94      4.18 o 
   1  10  15        1.32        0.95      4.28 o 
   2  10  15       11.00       13.91      4.94 o 
   1  11  15       30.13       27.41      4.59 o 
   0  -4  16       40.46       46.97      5.37 o 
   1  -4  16        0.60        1.33      3.85 o 
  -1  -3  16       63.67       71.96      5.99 o 
   0  -3  16       23.94       24.79      5.11 o 
   1  -3  16       18.96       17.16      3.80 o 
  -1  -2  16        2.22        5.66      5.16 o 
   0  -2  16       28.63       36.20      5.16 o 
   1  -2  16        0.49        1.74      2.75 o 
   2  -2  16       25.95       31.69      4.28 o 
  -2  -1  16        2.98        1.05      5.32 o 
  -1  -1  16       40.61       45.21      5.44 o 
   0  -1  16        8.49       10.98      4.85 o 
   1  -1  16        9.43       10.99      2.72 o 
   2  -1  16        7.89        9.29      2.92 o 
  -2   0  16       17.73       23.53      5.54 o 
  -1   0  16        6.29        7.90      3.62 o 
   0   0  16       23.82       23.84      4.83 o 
   1   0  16        0.87        2.00      2.60 o 
   2   0  16       24.38       26.12      3.07 o 
  -2   1  16       10.45       12.96      5.32 o 
  -1   1  16        0.09        2.48      3.47 o 
   0   1  16       21.49       18.16      3.46 o 
   1   1  16       25.30       17.62      2.75 o 
   2   1  16       86.83       79.25      5.54 o 
  -2   2  16        7.51        6.37      5.16 o 
  -1   2  16       15.78       11.57      3.57 o 
   0   2  16        0.04       -1.28      3.26 o 
   1   2  16        0.55        0.71      2.57 o 
   2   2  16       14.98        7.15      2.87 o 
  -2   3  16        0.31        2.02      4.92 o 
  -1   3  16        3.79        4.57      3.47 o 
   0   3  16        0.56        1.91      3.10 o 
   1   3  16      407.01      339.40      4.44 o 
   2   3  16       27.39       24.71      3.19 o 
   3   3  16        1.75        3.09      3.47 o 
  -2   4  16        0.13        1.48      3.78 o 
  -1   4  16       11.55       15.52      3.58 o 
   0   4  16      112.75       96.20      6.75 o 
   1   4  16        0.26        1.21      4.61 o 
   2   4  16       42.84       34.86      4.43 o 
   3   4  16        0.02        2.85      4.92 o 
  -2   5  16        2.60        3.82      3.70 o 
  -1   5  16        6.71        5.67      3.49 o 
   0   5  16       24.88       22.66      3.37 o 
   1   5  16      232.39      197.93      7.50 o 
   2   5  16        0.17        3.99      4.33 o 
   3   5  16        1.88       -1.07      4.94 o 
  -2   6  16        0.14        2.05      3.68 o 
  -1   6  16        1.24        3.07      3.45 o 
   0   6  16       41.87       31.25      3.50 o 
   1   6  16        1.25        5.05      3.09 o 
   2   6  16       18.02       20.30      4.85 o 
  -1   7  16       99.06      102.63      4.04 o 
   0   7  16       50.86       42.07      3.68 o 
   1   7  16        1.41        1.42      3.14 o 
   2   7  16        3.17       -1.76      4.52 o 
  -1   8  16        0.00        2.81      3.33 o 
   0   8  16       47.43       48.14      3.63 o 
   1   8  16        0.01        2.26      3.09 o 
   2   8  16       27.23       23.51      4.94 o 
  -1   9  16       53.03       55.22      5.40 o 
   0   9  16       21.14       20.63      3.25 o 
   1   9  16        1.38        3.64      4.56 o 
   2   9  16        1.93       -3.47      4.97 o 
   0  10  16        2.11        6.25      4.23 o 
   1  10  16        0.03        1.45      4.64 o 
   0  -3  17        3.04       10.39      5.11 o 
  -1  -2  17        7.12        8.57      3.99 o 
   0  -2  17        0.42        1.50      5.04 o 
   1  -2  17        0.00        0.00      2.90 o 
  -1  -1  17        7.56        7.89      3.79 o 
   0  -1  17        1.83        4.04      4.99 o 
   1  -1  17      127.73      137.14      3.80 o 
   2  -1  17        8.21        8.94      4.21 o 
  -1   0  17       16.71       18.24      3.99 o 
   0   0  17        3.55        8.08      5.18 o 
   1   0  17        0.01        2.74      2.74 o 
   2   0  17        0.17        1.21      2.91 o 
  -1   1  17        8.16        9.29      3.80 o 
   0   1  17       76.18       72.21      3.97 o 
   1   1  17       13.89       19.07      2.94 o 
   2   1  17        3.41        3.42      3.02 o 
  -2   2  17        6.19        4.35      5.32 o 
  -1   2  17       12.91       11.06      3.83 o 
   0   2  17      112.58       97.42      4.16 o 
   1   2  17        0.20        0.29      2.74 o 
   2   2  17        0.81        2.56      2.91 o 
  -2   3  17        0.04        4.77      3.99 o 
  -1   3  17       42.36       42.50      4.03 o 
   0   3  17       14.69       11.98      3.41 o 
   1   3  17        6.62        4.31      2.72 o 
   2   3  17        7.43        3.98      3.00 o 
  -2   4  17        5.06        8.43      4.61 o 
  -1   4  17       12.02       15.42      3.68 o 
   0   4  17      193.97      180.22      4.53 o 
   1   4  17        0.12        1.66      4.78 o 
   2   4  17        9.04        6.13      4.71 o 
  -1   5  17       55.62       50.85      3.97 o 
   0   5  17       17.91       19.53      3.66 o 
   1   5  17        1.14        2.40      3.44 o 
   2   5  17        0.03        1.95      4.64 o 
  -1   6  17      177.63      179.91      4.65 o 
   0   6  17       18.35       20.62      3.65 o 
   1   6  17        0.04        4.03      3.29 o 
   2   6  17       11.85       11.17      4.92 o 
  -1   7  17        7.29        5.84      3.60 o 
   0   7  17        4.63        6.94      3.54 o 
   1   7  17       18.07       15.78      3.38 o 
   2   7  17        9.66        7.06      4.78 o 
  -1   8  17        2.70        7.98      3.59 o 
   0   8  17        6.17        8.15      3.45 o 
   1   8  17        0.02        4.85      3.21 o 
   2   8  17        0.11        1.38      5.06 o 
   0   9  17       10.89       10.59      3.45 o 
   1   9  17       70.71       63.18      5.32 o 
   0  10  17        0.03       -1.74      4.56 o 
   1  10  17        0.33        1.69      4.75 o 
   0  -2  18       22.71       30.05      5.56 o 
   0  -1  18        0.09        2.52      5.23 o 
   1  -1  18       14.00       23.44      5.16 o 
  -1   0  18       91.46      113.52      4.78 o 
   0   0  18       17.96       17.80      3.99 o 
   1   0  18        0.05        0.31      4.85 o 
  -1   1  18        3.44        4.78      4.02 o 
   0   1  18        3.46        2.90      3.71 o 
   1   1  18       16.02       17.07      5.11 o 
   2   1  18        2.95        5.28      3.16 o 
  -1   2  18       99.31      109.87      6.06 o 
   0   2  18        3.08        9.01      3.73 o 
   1   2  18        0.05        1.43      4.99 o 
   2   2  18        4.75        7.62      3.10 o 
  -1   3  18        9.20        8.62      3.96 o 
   0   3  18        0.11        3.34      3.57 o 
   1   3  18        1.82        2.16      5.09 o 
   2   3  18        2.26        2.81      2.97 o 
  -1   4  18        0.06        4.19      3.85 o 
   0   4  18        5.04        3.46      3.73 o 
   1   4  18        0.01        4.90      5.04 o 
   2   4  18        0.77        3.45      4.59 o 
  -1   5  18        3.02        3.50      4.67 o 
   0   5  18        5.78        9.81      3.59 o 
   1   5  18       29.30       27.55      3.90 o 
   2   5  18        0.14        1.64      4.80 o 
  -1   6  18        0.11        0.39      4.68 o 
   0   6  18        0.48        1.89      3.60 o 
   1   6  18        0.00        1.07      3.56 o 
   2   6  18       10.73        8.27      5.09 o 
  -1   7  18        2.42        6.72      3.84 o 
   0   7  18       22.00       20.51      3.81 o 
   1   7  18        2.96        4.10      3.49 o 
   2   7  18       24.45       30.93      5.25 o 
   0   8  18       13.59        9.90      3.75 o 
   1   8  18        0.13        4.65      3.45 o 
   0   9  18        2.30        4.92      3.58 o 
   1   9  18       27.28       32.61      5.35 o 
   0   0  19       18.06       24.35      4.27 o 
   0   1  19        4.47        6.43      3.99 o 
   1   1  19       30.62       48.47      5.56 o 
  -1   2  19        6.01        9.12      4.17 o 
   0   2  19        3.28        7.78      3.79 o 
   1   2  19        0.00       -1.64      5.21 o 
  -1   3  19        0.10        4.14      4.18 o 
   0   3  19        6.04        4.06      3.78 o 
   1   3  19        8.23        9.65      5.30 o 
  -1   4  19        0.05        2.60      4.12 o 
   0   4  19        4.08        4.36      3.70 o 
   1   4  19        0.38        2.23      3.89 o 
  -1   5  19        0.06        0.73      3.92 o 
   0   5  19        0.41        4.99      3.87 o 
   1   5  19       39.55       43.14      4.16 o 
   0   6  19        0.73        0.99      3.87 o 
   1   6  19        0.04        4.47      3.71 o 
   0   7  19        6.15       11.38      4.05 o 
   1   7  19        1.32        0.60      3.57 o 
   0   4  20        0.28        4.44      4.01 o 
                                                 
